# Supplementary material for: Flux balance analysis predicts essential genes in clear cell renal cell carcinoma metabolism
Source: Sci Rep. 2015 Jun 4;5:10738. doi: 10.1038/srep10738 (PMC4603759; doi:10.1038/srep10738)
Supplement: Supplementary Dataset 1 [file srep10738-s2.xls]

## Sheet: cellNumberReduction_ttest_RCC.t
Gene symbol	Mean cell number reduction (fractional)					One sided t-test p-value (H0: mean <= 0)					N° cell lines with significant mean cell number reduction	Essential in vitro
	786O	769P	A498	RCC4	UMRC2	786O	769P	A498	RCC4	UMRC2	0.3	ccRCC
AACS	0.0932648	0.302056	0.439699	0.585038	0.0902717	0.099502	0.00675673	0.0155319	0.018454	0.0035078	3	Unclassified
ACACA	0.146583	-0.0720526	0.147225	0.0789129	0.192323	0.0229253	0.998005	0.0245901	0.158644	0.00668843	0	Not essential
ACACB	0.0157667	0.131818	0.350055	0.26859	0.0504603	0.435201	0.0760749	0.012654	0.0192057	0.137933	1	Not essential
ACAT1	0.0545767	0.17433	0.189729	0.262366	0.147544	0.12781	0.108051	0.0394789	0.0784816	0.012548	0	Not essential
ACAT2	0.0460547	0.253316	0.30681	0.451426	0.0931606	0.113535	0.0127561	0.0280683	0.01896	0.114868	2	Unclassified
ACLY	-0.129674	0.11626	0.233224	0.0623892	0.0940973	0.962464	0.0100439	0.0303097	0.192433	0.100235	0	Not essential
ACO1	0.251178	0.162522	0.522914	0.29301	0.121632	0.00145218	0.00269857	0.00588607	0.000122907	0.0808291	1	Not essential
ACO2	0.124562	0.359425	0.508109	0.239631	0.113255	0.0296172	0.00478792	0.000139628	0.00138984	0.0027932	2	Unclassified
ACSS1	0.0897655	0.362838	0.433748	0.668394	0.280056	0.0341691	0.0171338	0.00723764	0.0170449	0.00165417	3	Unclassified
ACSS2	0.00925211	0.208514	0.313538	0.307198	0.119614	0.431362	0.0406547	0.0202707	0.00602548	0.0336092	2	Unclassified
AGPAT1	-0.0251472	-0.00305404	0.00153925	0.0022987	0.10338	0.683803	0.539089	0.493194	0.444981	0.100051	0	Not essential
AGPAT2	0.048791	0.0038123	0.179598	0.0828301	0.0041451	0.275815	0.380009	0.053933	0.0223494	0.474867	0	Not essential
AGPAT3	0.0833572	0.150113	0.448223	0.0435901	-0.00167029	0.0871587	0.0282476	0.0150288	0.234595	0.515952	1	Not essential
AGPAT4	0.431423	0.338645	0.323269	0.0970061	0.0492037	0.0137918	0.00929152	0.0251317	0.0298717	0.164133	3	Unclassified
AGPAT6	0.308482	0.501245	0.602107	0.470891	0.409717	0.00381471	0.00194828	0.00259274	0.013657	0.00369647	5	Essential
AGXT	0.291537	0.534574	0.290061	0.300692	0.112117	0.0279705	0.00142702	0.0234002	0.00261951	0.00719434	2	Unclassified
AGXT2	0.199853	0.209827	0.637913	0.302899	0.218199	0.0220462	0.011056	0.00153172	0.024524	0.0354494	2	Unclassified
AKT1	0.143676	0.214391	0.304089	0.160881	0.171902	0.0366209	0.00100216	0.0440139	0.00500779	0.024703	1	Not essential
AKT2	0.162941	0.0765208	0.2593	0.312649	0.203419	0.0585336	0.048726	0.00715169	0.0253608	0.00255103	1	Not essential
AKT3	0.176597	0.210354	0.296558	0.198299	0.160416	0.0174715	0.00453611	0.0550378	0.059656	0.0154966	0	Not essential
ALDOA	0.645277	0.567094	0.592924	0.47241	0.355752	0.00375962	0.00164572	0.00124521	0.00639159	0.000336144	5	Essential
ALDOB	0.142957	0.148365	0.482842	0.229537	0.170531	0.0707637	0.00195328	0.0118325	0.00741643	0.0140217	1	Not essential
ALDOC	0.0525057	0.202129	0.29496	0.191871	0.133261	0.140316	0.0110879	0.0151848	0.0400449	0.0405367	0	Not essential
BPGM	0.0487494	0.0554263	0.126592	0.0283252	0.028687	0.18937	0.00613779	0.0150178	0.272877	0.140426	0	Not essential
C12orf5	0.0385355	0.0889788	0.11869	0.319488	-0.055538	0.372668	0.00498498	0.0494836	0.0276205	0.710995	1	Not essential
CAD	0.519452	0.117877	0.353387	0.394586	0.530799	0.000837013	0.00552088	0.00117982	0.00823953	0.000702628	4	Essential
CAT	-0.0389298	0.237054	0.266724	0.310206	0.0413817	0.655147	0.0252785	0.0177582	0.0057837	0.312033	1	Not essential
CHKA	0.314701	0.562734	0.493006	0.155163	0.0833195	0.00633097	0.000366399	0.000243371	0.110083	0.0610823	3	Unclassified
CHKB	0.0302101	-0.00387025	0.12675	0.0512995	0.14589	0.222745	0.543379	0.026808	0.192431	0.0821334	0	Not essential
CHPT1	0.25247	0.275383	0.479737	0.221164	0.0291253	0.0057855	0.0410991	0.00376485	0.0896988	0.27525	1	Not essential
COX4I1	-0.0204435	-0.0593556	0.104489	0.103434	0.0194811	0.705631	0.84676	0.140956	0.0427191	0.219351	0	Not essential
COX4I2	0.065191	0.201213	0.502834	0.25758	0.0318909	0.301027	0.000598269	0.00888305	0.0279825	0.157672	1	Not essential
COX5A	0.132743	0.149794	0.239281	0.297882	0.174105	0.136074	0.00768824	0.0383682	0.00380273	0.0441408	0	Not essential
CPT1A	0.0763631	0.334112	0.419974	0.50939	0.284781	0.264834	0.0132319	0.00917654	0.0237137	3.02548e-05	3	Unclassified
CPT1B	0.0324737	0.169707	0.125969	0.29508	0.178751	0.21821	0.00555252	0.117123	0.0127241	0.0022586	0	Not essential
CS	0.00814205	0.0296179	-0.0512337	-0.092342	0.0218733	0.402202	0.106631	0.931911	0.978424	0.191393	0	Not essential
CYP51A1	0.147321	0.185858	0.347342	0.426828	0.125981	0.074741	0.0178714	0.0232721	0.0245458	0.0781227	2	Unclassified
DDO	-0.020348	0.183952	0.173499	0.0709842	0.0100057	0.6188	0.00230137	0.0279992	0.00177705	0.153201	0	Not essential
DHCR24	0.45786	0.481882	0.618316	0.70543	0.164057	0.00243591	0.00176239	0.00597267	0.00745844	0.0341913	4	Essential
DHCR7	0.0811891	0.469099	0.322404	0.247692	0.25231	0.0782457	0.0016509	0.014109	0.07609	0.00676592	2	Unclassified
DLAT	0.168718	0.179894	0.392067	0.179678	0.179008	0.0902705	0.0186846	0.00354262	0.111958	0.0203147	1	Not essential
DLD	0.253385	0.407261	0.480146	0.241662	0.269742	0.00857533	0.0070856	0.00747074	0.0332266	0.0303287	2	Unclassified
DLST	0.207157	0.107711	0.063407	-0.0208263	0.136588	0.000917374	0.0156496	0.0549096	0.661014	0.0406674	0	Not essential
EBP	0.0421602	0.209609	0.130066	0.133278	0.0759217	0.336493	0.0340901	0.00834899	0.154977	0.0189453	0	Not essential
ELOVL6	0.00239787	0.177174	0.31893	0.258828	0.0402374	0.490393	0.0650851	0.00621197	0.0271502	0.0588618	1	Not essential
ENO1	0.00189505	0.0788155	0.257661	0.0382132	-0.0508332	0.491945	0.0348089	0.00500722	0.154206	0.896729	0	Not essential
ENO2	0.051266	0.163203	0.184635	0.162392	0.09531	0.0400318	0.00756646	0.0106015	0.000662378	0.0012449	0	Not essential
ENO3	0.158353	0.346855	0.381324	0.214061	0.376078	0.0452867	0.000445324	0.00703578	0.00466624	0.00804518	3	Unclassified
FASN	0.0939878	0.288112	0.121533	-0.0311232	0.0224749	0.134855	0.000970853	0.133454	0.679582	0.16209	0	Not essential
FDFT1	0.385931	0.35921	0.521774	0.586986	0.169147	0.024482	0.00159886	0.0112257	0.0199174	0.0126957	4	Essential
FDPS	0.384109	0.0809224	0.182938	0.0363346	0.0236483	0.0149357	0.140678	0.0592157	0.308045	0.368787	1	Not essential
FH	0.0335331	0.0332539	0.162189	0.0388952	0.033624	0.354906	0.0920891	0.0179181	0.266655	0.163181	0	Not essential
G6PD	0.284175	0.456015	0.625219	0.2362	0.278731	0.000434703	0.00115897	0.00158764	0.0547199	0.0172582	2	Unclassified
GALK1	0.228402	0.47805	0.694567	0.45865	0.400261	0.0105413	0.00149322	0.00125836	0.00147066	0.00726445	4	Essential
GALK2	0.41955	0.533149	0.774362	0.685115	0.327003	0.00163004	0.00166987	0.00225501	0.00224776	0.0261206	5	Essential
GALT	0.392388	0.50687	0.597529	0.617308	0.216988	0.00490022	0.00491775	0.000808429	0.00915487	0.00378296	4	Essential
GAPDH	-0.0553003	0.0204002	0.0615447	-0.0325875	0.0390716	0.834137	0.288445	0.0246736	0.978166	0.0745291	0	Not essential
GAPDHS	0.386772	0.393703	0.617872	0.310551	0.173077	0.0268554	0.0261234	0.00139904	0.0546107	0.0544633	4	Essential
GCK	0.259218	0.320227	0.464589	0.296538	0.160855	0.0122674	0.00704009	0.0012976	0.0815341	0.0650999	2	Unclassified
GFPT1	-0.0184212	0.056153	0.064779	0.239263	0.0960986	0.646192	0.0240983	0.114792	0.0397898	0.170455	0	Not essential
GFPT2	-0.11887	0.00162089	0.0324755	0.0594375	-0.0374765	0.952608	0.483128	0.270321	0.161689	0.725123	0	Not essential
GGPS1	0.0280778	-0.0471996	0.0272305	0.0213862	-0.0260741	0.0346307	0.99097	0.010144	0.318197	0.705543	0	Not essential
GLS	0.196662	0.188244	0.576272	0.453035	0.237956	0.0491907	0.00789528	0.0124641	0.027485	0.0523125	2	Unclassified
GLS2	0.114409	0.183876	0.216469	0.26516	-0.0185663	0.0195971	0.0128725	0.0222013	0.0208525	0.668082	0	Not essential
GLUD1	-0.0496565	0.0639783	0.170377	0.00816399	0.189998	0.895328	0.0647893	0.00528639	0.273809	0.036364	0	Not essential
GLUD2	0.255795	0.432581	0.532789	0.36977	0.167836	0.00782207	0.00119911	0.00141331	0.0266426	0.0129487	3	Unclassified
GLUL	-0.0576237	0.00132076	-0.0911517	0.130947	0.117056	0.786632	0.485145	0.983807	0.00854309	0.029901	0	Not essential
GNPNAT1	0.185873	0.283398	0.338623	0.695271	0.124964	0.0331008	0.00172076	0.0157495	0.015081	0.00269312	2	Unclassified
GOT1	0.107372	0.0814224	0.100814	0.126659	0.068203	0.0442546	0.0299448	0.0268579	0.0153131	0.0907068	0	Not essential
GOT2	0.0242368	0.163767	0.335904	0.227412	0.0570528	0.267789	0.0181978	0.00232453	0.0136141	0.00795421	1	Not essential
GPAM	-0.0415601	0.0508663	0.263127	0.152937	0.288999	0.77583	0.150003	0.0043078	0.0128874	0.0488048	0	Not essential
GPD1	0.106223	0.215531	0.144861	0.129613	0.207073	0.0764198	0.0127259	0.0573198	0.187956	0.00925361	0	Not essential
GPD1L	0.152606	0.383889	0.511147	0.120337	0.11114	0.0471591	0.00367903	0.00282396	0.00593286	0.0447715	2	Unclassified
GPD2	0.125691	0.144845	0.149993	0.0344637	0.0697636	0.0868702	0.0380817	0.0262238	0.277048	0.253149	0	Not essential
GPI	0.619002	0.389183	0.557056	0.45959	0.395796	0.0063846	0.0059086	0.0057881	0.0290945	0.0166363	5	Essential
GPT	0.253224	0.302048	0.43894	0.268264	0.147835	0.0205013	0.0119217	0.00645605	0.00602219	0.0513361	2	Unclassified
GPT2	0.216419	0.39904	0.605161	0.360824	0.164973	0.0410183	0.000903203	0.00119148	0.0826639	0.0580082	3	Unclassified
GPX1	0.12832	0.355167	0.44727	0.517885	0.144017	0.0340121	0.00514966	0.00480256	0.00910504	0.00918078	3	Unclassified
GPX2	0.0842514	0.299654	0.306792	0.359862	0.0814322	0.0291006	0.0065076	0.0135776	0.0305426	0.0534171	2	Unclassified
GPX3	0.412416	0.473321	0.47821	0.734428	0.477708	0.0199841	0.00252497	0.0144429	0.0179686	0.00696689	5	Essential
GPX4	0.359776	0.169783	0.880009	0.581751	0.148805	0.0312971	0.0355366	0.000941567	0.0124844	0.0967581	3	Unclassified
GPX5	0.033639	0.302899	0.314625	0.389801	0.099421	0.253901	0.00321646	0.0358537	0.00939244	0.0267219	3	Unclassified
GPX6	-0.0081766	0.127478	0.329434	0.417998	0.109087	0.546783	0.0277786	0.0306	0.0111068	0.0172731	2	Unclassified
GPX7	0.28733	0.373434	0.56535	0.460605	0.281221	0.0424737	0.00199247	0.00251269	0.010553	0.00102693	3	Unclassified
H6PD	0.0897753	0.0923319	0.265815	0.0669499	0.209454	0.124418	0.180318	0.00714716	0.0652556	0.0765327	0	Not essential
HIF1A	-0.0279361	0.114085	0.10854	-0.0337327	-0.116633	0.712352	0.00616976	0.00721392	0.696001	0.895457	0	Not essential
HK1	0.0720142	0.172403	0.177421	0.0736491	0.223049	0.0480691	0.0506424	0.0451209	0.237111	0.00986387	0	Not essential
HK2	0.233971	0.291273	0.430584	0.27988	0.34832	0.0374329	0.0129971	0.0125117	0.1117	0.0240841	2	Unclassified
HK3	0.079483	0.279209	0.246718	0.125679	0.134808	0.0747327	0.0105988	0.00585517	0.0557208	0.00350497	0	Not essential
HMGCR	0.0820539	0.125938	0.29607	0.0886683	0.113179	0.0389067	0.0709227	0.0263585	0.107433	0.0717771	0	Not essential
HMGCS1	0.0602868	0.121917	0.31624	0.158219	0.0118304	0.126547	0.0480979	0.000434234	0.0584558	0.40226	1	Not essential
HMGCS2	0.236474	-0.024454	0.350798	0.277018	0.297942	0.0193567	0.887507	0.0209945	0.0658575	0.0310732	1	Not essential
HSD17B7	-0.0254226	0.135335	0.278339	0.297548	0.0590413	0.668875	0.0165442	0.0178599	0.0559112	0.101356	0	Not essential
IDH2	0.127605	0.0455021	0.206181	0.0965288	-0.00513954	0.0681404	0.0314088	0.00145514	0.140507	0.548102	0	Not essential
IDH3A	0.0997375	0.184053	0.250154	0.0351219	0.160711	0.0889337	0.00567525	0.00735733	0.290099	0.00283288	0	Not essential
IDH3B	0.154269	0.442524	0.295336	0.085434	0.181588	0.0523111	0.00382646	5.5566e-05	0.099842	0.00015886	1	Not essential
IDH3G	0.13781	-0.0567273	0.456659	0.16908	0.210515	0.0547361	0.989921	0.000865351	0.011101	0.00506894	1	Not essential
IDI1	0.0186638	0.0948288	0.171761	0.215555	0.0400837	0.418007	0.0537618	0.0239173	0.0835528	0.236717	0	Not essential
IDI2	0.120778	0.146312	0.190609	0.459537	0.147547	0.0892079	0.0545141	0.0811318	0.0176659	0.0422183	1	Not essential
ILVBL	0.181716	0.228566	0.530276	0.260072	-0.00688577	0.0493542	0.00875321	0.00213537	0.0537438	0.576686	1	Not essential
LCLAT1	-0.0695977	0.153401	0.389942	0.072555	0.107908	0.900112	0.00769756	0.0123979	0.0854953	0.159332	1	Not essential
LDHA	0.0937566	0.00746773	0.239093	0.142596	-0.0217854	0.213272	0.288824	0.0369668	0.0797693	0.633693	0	Not essential
LDHAL6A	0.00438513	0.0196023	0.225573	0.129509	0.0821637	0.414406	0.362787	0.0043606	0.010923	0.100138	0	Not essential
LDHAL6B	0.15652	0.22356	0.344845	0.255709	0.209019	0.0232278	0.0244215	0.00130954	0.00310157	0.0752703	1	Not essential
LDHB	0.163122	0.077887	0.0949597	0.162667	0.148339	0.0279295	0.0507145	0.0867573	0.0928338	0.0122957	0	Not essential
LDHC	0.0881118	0.139276	0.253889	0.00619992	0.139289	0.237823	0.0277473	0.027598	0.466444	0.00035488	0	Not essential
LSS	0.301921	0.0672772	0.289025	0.087581	0.246682	0.00426613	0.0517573	0.00126476	0.232925	0.044744	1	Not essential
MCAT	0.035257	0.337809	0.276435	0.732348	0.279998	0.29566	0.0186904	0.0529375	0.0115774	0.00121628	2	Unclassified
MDH1	0.00403468	0.0213387	0.224583	0.114162	0.0184483	0.480609	0.310168	0.03002	0.151415	0.403516	0	Not essential
MDH2	0.290534	0.229626	0.44905	0.135638	0.107099	0.0369163	0.00256754	0.00195387	0.139415	0.0342668	1	Not essential
ME1	0.0426384	-0.0709305	0.241147	0.0871497	-0.0776855	0.258725	0.94435	0.038888	0.17927	0.799376	0	Not essential
ME2	0.412376	0.548384	0.407832	0.477318	0.0205429	0.017814	0.00290602	0.0188072	0.000930091	0.311983	4	Essential
ME3	0.193132	0.344004	0.134429	0.153274	0.352023	0.0597115	0.017376	0.000413395	0.0299275	0.0779973	2	Unclassified
MLYCD	0.0803892	0.129126	0.408474	0.316799	0.0616322	0.0575161	0.0433823	0.0236662	0.0244753	0.0834289	2	Unclassified
MT-ND1	0.137693	0.148295	0.334549	0.0845588	-0.0018779	0.122473	0.0381482	0.0059785	0.0513173	0.514098	1	Not essential
MT-ND2	-0.184464	-0.0424245	0.144033	-0.332293	0.0742129	0.987951	0.771279	0.0760097	0.97538	0.211092	0	Not essential
MT-ND3	0.794902	0.3322	0.386209	0.417751	0.591626	0.00192711	0.0122063	0.0088007	0.0597637	0.00181849	5	Essential
MT-ND4	0.265898	0.36345	0.203415	0.221233	0.179636	0.0254356	0.00415158	0.0119757	0.0804417	0.0358679	1	Not essential
MT-ND5	0.183201	0.105465	0.104958	0.275402	-0.0684421	0.0959763	0.01568	0.0359786	0.0466952	0.99978	0	Not essential
MT-ND6	0.608378	0.336082	0.329467	0.664528	0.249812	0.00747248	0.00179084	0.00885065	0.00898518	0.00329651	4	Essential
MVD	0.128033	0.274832	0.335662	0.153619	0.229485	0.030398	0.0121218	0.00586468	0.0719863	0.0397952	1	Not essential
MVK	0.100504	0.100864	0.145402	0.0959757	0.127961	0.0120283	0.112385	0.0455111	0.0511571	0.00452832	0	Not essential
NDST4	0.154786	-0.0240498	0.115449	0.208777	-0.03495	0.0244492	0.692496	0.0639812	0.0678017	0.68109	0	Not essential
NSDHL	0.267463	0.382647	0.534529	0.330548	-0.0867429	0.00283155	0.0027731	0.00120195	0.0281622	0.903768	3	Unclassified
ODC1	0.47383	0.399414	0.498868	0.31043	0.307443	0.0297036	0.00449134	0.000826286	0.0541183	0.00497801	5	Essential
OGDH	0.455156	0.300611	0.148087	0.10954	0.204499	0.00273566	0.00484118	0.0523177	0.154893	0.00816585	2	Unclassified
OGT	0.312628	0.240112	0.341364	0.235259	0.256328	0.00246664	0.00872702	0.012595	0.0359721	0.0206025	2	Unclassified
OLAH	0.0283637	0.186899	0.273838	0.395238	-0.0201755	0.400369	0.0167146	0.0012765	0.0164931	0.829738	1	Not essential
OXCT1	-0.0643668	-0.178819	-0.0697791	0.145552	0.0247711	0.886035	0.99181	0.906856	0.146626	0.261426	0	Not essential
OXCT2	0.110452	0.262909	0.439408	0.46166	0.208686	0.0299207	0.0213322	0.0460181	0.0326934	0.00230591	2	Unclassified
OXSM	0.153503	0.250702	0.567754	0.44313	0.0272087	0.104401	0.00710388	0.00780302	0.018749	0.390894	2	Unclassified
PC	0.290078	0.519566	0.598508	0.0818061	0.325687	0.0429718	0.0083446	0.00210746	0.208042	0.00206522	3	Unclassified
PCYT1A	0.234542	0.291409	0.298495	0.112654	-0.0922217	0.0138113	0.00118653	0.0257623	0.0509096	0.976367	0	Not essential
PCYT1B	0.203611	0.143148	0.531981	0.172078	0.193872	0.000967702	0.00636639	0.0175795	0.0730169	0.0698006	1	Not essential
PDHA1	0.0857459	0.383352	0.47534	0.211535	0.0168984	0.0886226	0.00351267	0.00825057	0.103562	0.27494	2	Unclassified
PDHA2	0.292956	0.439679	0.47468	0.212349	0.231868	0.0349591	0.00227907	0.00272927	0.102925	0.0203251	2	Unclassified
PDHB	0.206708	0.31024	0.245222	0.175026	0.0790848	0.0333932	0.0137963	0.00965241	0.0956882	0.00262688	1	Not essential
PDK1	0.00547271	0.199592	0.221117	0.188308	0.226162	0.465742	0.00647503	0.0409555	0.0655073	0.0307639	0	Not essential
PDK2	0.180761	0.0712963	0.262171	0.23534	0.34027	0.00118471	0.056546	0.0250207	0.00823553	0.0015469	1	Not essential
PDK3	0.0296695	-0.00997877	0.293403	0.114868	0.0380727	0.294786	0.579358	0.000775327	0.0226178	0.243311	0	Not essential
PDK4	0.133176	0.0897658	0.355277	0.227134	0.028655	0.0261841	0.148621	0.000833092	0.021516	0.393545	1	Not essential
PDP1	0.106847	-0.00305998	0.166306	0.255019	0.0982711	0.0746533	0.598828	0.03356	0.016456	0.00440612	0	Not essential
PDP2	0.0226976	0.305181	0.23124	0.0708954	0.0971556	0.249605	0.00885647	0.0307135	0.0241166	0.00908546	1	Not essential
PFKFB1	0.409951	0.483109	0.281538	0.479423	0.457818	0.0112462	0.0154398	0.00353668	0.000549182	0.00568996	4	Essential
PFKFB2	0.071869	0.250006	0.501968	0.286299	0.0861966	0.169914	0.00665858	0.00420009	0.00135361	0.0329136	1	Not essential
PFKFB3	0.145784	0.334731	0.397725	0.276888	0.16034	0.0170502	0.00259131	0.00878081	0.00705412	0.0113516	2	Unclassified
PFKFB4	0.154841	0.131632	0.568559	0.0546943	0.0400743	0.0168638	0.0255227	0.00184987	0.211629	0.169953	1	Not essential
PFKL	0.0531826	0.00217426	0.0243059	0.0307625	0.0790908	0.229786	0.490671	0.254801	0.0954425	0.0881763	0	Not essential
PFKM	0.273073	0.512942	0.503547	0.330034	0.293305	0.0257871	0.00948148	0.000760933	0.00858476	0.00112484	3	Unclassified
PFKP	0.264331	0.488359	0.532963	0.467375	0.327682	0.0105878	1.67549e-05	0.00362533	0.00376865	0.00357024	4	Essential
PGAM1	0.0713115	0.305455	0.139309	0.226049	0.161146	0.0013163	0.00968566	0.00831499	0.00197065	0.0372204	1	Not essential
PGAM2	0.0759905	0.046375	0.0742457	0.0882135	0.0829216	0.00665608	0.117192	0.0293259	0.00644054	0.0836468	0	Not essential
PGAM4	0.0713214	0.223229	0.27296	0.145349	0.120042	0.190031	0.0148856	0.0619413	0.0249938	0.0643358	0	Not essential
PGD	0.533697	0.571384	0.418878	0.478885	0.414256	0.00294899	0.00112542	0.00133277	0.00214139	0.00885581	5	Essential
PGK1	0.150439	0.111792	0.14564	0.0451037	0.177265	0.0235779	0.0509169	0.0150418	0.111334	0.0560669	0	Not essential
PGK2	0.0353214	-0.0397974	0.154881	0.0314761	0.0327092	0.232109	0.760596	0.0876982	0.217388	0.407234	0	Not essential
PGLS	0.123709	0.170901	0.360781	0.12563	0.0903342	0.0401904	0.0117467	0.00724607	0.0209922	0.0871295	1	Not essential
PGM1	0.470641	0.256999	0.301867	0.248352	0.269911	0.0194013	0.0206497	0.00164594	0.012256	0.00765659	2	Unclassified
PGM3	0.17002	0.0762189	0.403223	0.305994	0.0809381	0.0296624	0.0551166	0.0107913	0.00480061	0.163983	2	Unclassified
PHGDH	0.11726	0.343554	0.483852	0.0901935	0.0229136	0.0730762	0.0215761	0.00229474	0.107077	0.398525	2	Unclassified
PIK3CA	0.143187	0.287224	0.201651	0.414323	0.142576	0.0571312	0.000641354	0.0364846	0.0161554	0.118625	1	Not essential
PKLR	0.158694	0.19216	0.430644	0.165738	0.18683	0.0475751	0.00308287	0.0119258	0.030654	0.00590825	1	Not essential
PKM2	0.270326	0.524308	0.593066	0.213384	0.175415	0.0182513	0.0120278	0.00703913	0.133171	0.0305458	2	Unclassified
PLD1	0.178039	0.0717032	0.170504	0.00987056	0.0659991	0.0153206	0.087891	0.0211693	0.386657	0.0265051	0	Not essential
PLD2	0.348096	0.398575	0.606626	0.424859	0.240106	0.0205437	0.00200645	0.00515385	0.0268221	0.0197978	4	Essential
PMVK	0.278313	0.293854	0.619461	0.150738	0.367916	0.0761877	0.0904076	0.0132386	0.0433313	0.0696912	2	Unclassified
PPAP2A	0.356924	0.199634	0.32692	0.139153	0.158752	0.0161682	0.0127421	0.0172534	0.0558981	0.0661637	2	Unclassified
PPAP2B	0.169544	0.148967	0.386338	0.119215	0.166341	0.0878025	0.0825036	0.0316627	0.0903192	0.0307959	1	Not essential
PPAP2C	0.540066	0.698155	0.692252	0.218877	0.257561	0.00283559	0.00269849	0.00428594	0.0384902	0.0121304	3	Unclassified
PPAT	0.20901	0.102701	0.199152	0.0790659	0.0799414	0.0180783	0.0393717	0.0146054	0.128919	0.172669	0	Not essential
PRKAA1	-0.0518426	-0.102425	-0.0436055	-0.0673121	0.0504217	0.836724	0.987991	0.81947	0.997345	0.170701	0	Not essential
PRKAA2	0.224747	0.285884	0.506533	0.302329	0.258547	0.0145071	0.00183013	0.00360033	0.0720512	0.0218744	2	Unclassified
PRKAB2	0.0604128	-0.101918	0.331485	0.0290023	-0.0411971	0.213058	0.933914	0.00315828	0.286443	0.839419	1	Not essential
PRKAG2	-0.00443665	0.159003	0.181906	-0.097658	-0.0770397	0.541941	0.00529814	0.0177089	0.963678	0.960994	0	Not essential
PRPS1	-0.00278578	0.113048	0.112505	0.150202	0.0418688	0.565285	0.00583029	0.00205482	0.0489836	0.315979	0	Not essential
PRPS1L1	0.0593022	0.136143	0.24465	0.125499	0.185765	0.225799	0.0563565	0.0298707	0.0170246	0.00240243	0	Not essential
PRPS2	0.0248068	0.0408236	0.272418	-0.0185515	-0.0556287	0.0889358	0.217416	0.0102125	0.888992	0.852445	0	Not essential
PSAT1	-0.0381297	0.0512428	0.0623971	0.0727712	-0.100958	0.669688	0.0207307	0.215518	0.0826306	0.976386	0	Not essential
PTEN	0.160771	0.233347	0.135841	0.374315	0.217867	0.0329193	0.00211469	0.0281563	0.00171178	0.0838694	1	Not essential
RPE	0.227853	0.0399638	0.00897787	0.11015	0.143834	0.025574	0.0749255	0.315529	0.0287756	0.0403949	0	Not essential
RPIA	0.0683813	0.149206	0.252376	0.0599368	0.111467	0.242566	0.0320869	0.00453289	0.124932	0.00425384	0	Not essential
SC5DL	0.109643	0.0564642	0.158739	0.411675	0.185528	0.036622	0.257882	0.117435	0.0323415	0.0129775	1	Not essential
SCD	0.222714	0.268448	0.515189	0.445661	0.159939	0.0255826	0.00419248	0.00681423	0.0320408	0.00501421	2	Unclassified
SCD5	0.133056	0.324278	0.255209	0.387689	0.00338908	0.0508884	0.0252918	0.0436722	0.0124903	0.436412	2	Unclassified
SDHA	0.26284	0.23975	0.253868	0.134582	0.163118	0.00972095	0.00948521	0.0165913	0.169845	0.0107899	0	Not essential
SDHB	0.00861167	0.132562	0.157478	0.0647717	0.132754	0.445125	0.0148032	0.0164706	0.187422	0.0405729	0	Not essential
SDHC	0.217846	0.162225	0.400393	0.0264935	0.119341	0.0915572	0.0230145	0.00701142	0.398076	0.024671	1	Not essential
SDHD	0.274021	0.242508	0.304232	0.105039	0.150382	0.0189107	0.00617979	0.00549378	0.180038	0.109484	1	Not essential
SHMT1	0.0259283	0.109021	0.175849	0.112452	0.407868	0.237165	0.00141916	0.0140682	0.00666055	0.0669972	1	Not essential
SHMT2	0.0444285	0.0209321	0.234535	0.141829	0.135345	0.332889	0.330055	0.0404363	0.0456548	0.0628661	0	Not essential
SLC16A1	0.174829	0.0899926	0.244633	0.149176	0.0811871	0.0133885	0.00738365	0.012743	0.111293	0.140674	0	Not essential
SLC16A3	0.275035	0.418544	0.40998	0.906828	0.222081	0.0315325	0.00186074	0.0274934	0.00805259	0.0165692	3	Unclassified
SLC16A4	0.154688	0.283816	0.0696369	0.332953	0.116409	0.166376	0.0112568	0.111656	0.0196138	0.0691789	1	Not essential
SLC16A7	-0.0122444	-0.0681973	0.251308	0.281674	-0.0542549	0.62748	0.847615	0.028418	0.0191501	0.917936	0	Not essential
SLC16A8	0.4856	0.60964	0.629504	0.746105	0.27507	0.00849134	0.00377343	0.00453926	0.0218484	0.0180069	4	Essential
SLC1A5	0.296321	0.322613	0.643162	0.182853	0.130592	0.00625874	0.00741966	0.00224291	0.0663979	0.0196224	2	Unclassified
SLC25A1	0.0766079	-0.0251258	0.0701734	0.143707	0.149701	0.0595627	0.90438	0.0964178	0.135152	0.0593863	0	Not essential
SLC25A10	0.191066	0.361404	0.188898	0.295244	0.212088	0.00497801	0.00182017	0.0514609	0.0124754	0.0138561	1	Not essential
SLC25A11	0.0429114	0.402074	0.36206	0.0697195	0.170229	0.000841803	0.00582889	0.0172419	0.224866	0.0134936	2	Unclassified
SLC2A1	-0.00806995	0.0436477	0.385444	-0.0531347	0.178096	0.625635	0.0619652	0.00357757	0.810126	0.0264603	1	Not essential
SLC2A4	0.0708097	0.056794	0.0238945	0.108138	0.10073	0.191563	0.154903	0.342158	0.107458	0.00652788	0	Not essential
SLC7A5	0.362753	0.239822	0.370489	0.075345	0.286491	0.033534	0.00246134	0.000697098	0.153536	0.00211002	2	Unclassified
SOD1	0.0546854	0.386827	0.25715	0.412799	0.0856572	0.261154	0.0169867	0.0141798	0.0328384	0.0198244	2	Unclassified
SOD2	0.12838	0.233432	-0.000257969	0.27321	0.0645648	0.0972387	0.00514717	0.506351	0.00383699	0.119267	0	Not essential
SOD3	0.145507	0.2609	0.366539	0.381493	0.0491425	0.00397619	0.011237	0.054684	0.01348	0.156615	2	Unclassified
SQLE	-0.0591258	-0.0156901	0.0453165	-0.104262	-0.0250985	0.860116	0.598401	0.126128	0.92031	0.905344	0	Not essential
SREBF1	0.319895	0.232173	0.231266	0.174683	0.155077	0.0173257	0.0253939	0.0287546	0.162941	0.0373089	1	Not essential
SUCLA2	0.102662	0.151884	0.158779	0.109269	0.134966	0.0259108	0.0293704	0.0740128	0.0603145	0.0308136	0	Not essential
SUCLG1	0.0449835	0.0940703	0.229267	0.142365	0.186189	0.225397	0.0227782	0.0488594	0.0334837	0.00558774	0	Not essential
SUCLG2	0.237924	0.288926	0.536085	0.474206	0.173376	0.0404548	0.00334726	0.00223563	0.0114813	0.0877047	2	Unclassified
TALDO1	0.0222605	0.178118	0.207214	0.352693	0.0523854	0.220644	0.0508888	0.015974	0.00489836	0.126152	1	Not essential
TKT	-0.0891497	-0.190702	-0.253551	-0.0480219	0.0702602	0.949415	0.987612	0.985075	0.898189	0.034876	0	Not essential
TKTL1	0.251704	0.375533	0.643654	0.337898	0.160735	0.0109541	0.00295604	0.00465709	0.064034	0.0847134	3	Unclassified
TKTL2	0.131839	0.0396893	0.27383	0.174476	0.0219089	0.0459602	0.214347	0.0424066	0.0396195	0.0847281	0	Not essential
TPI1	-0.0446338	0.136809	0.0467908	-0.0664695	0.0881788	0.705324	0.000997552	0.0710277	0.894474	0.0566558	0	Not essential
UAP1	0.261922	0.147586	0.129631	0.419121	0.0578946	0.00106896	0.00284835	0.0388067	0.00793458	0.1157	1	Not essential
UMPS	0.434612	0.254699	0.252574	0.173487	0.619098	0.00112911	0.0034395	0.0328362	0.12322	0.00193356	2	Unclassified
