# Supplementary material for: Flux balance analysis predicts essential genes in clear cell renal cell carcinoma metabolism
Source: Sci Rep. 2015 Jun 4;5:10738. doi: 10.1038/srep10738 (PMC4603759; doi:10.1038/srep10738)
Supplement: Supplementary Dataset 2 [file srep10738-s3.xls]

## Sheet: ccRCC_FBS
RxnID	Formula	LB	UB	Uptake
HMR_9034	<=> glucose[s]	-1000	1000	Available
HMR_9035	<=> linoleate[s]	-1000	1000	Available
HMR_9038	<=> histidine[s]	-1000	1000	Available
HMR_9039	<=> isoleucine[s]	-1000	1000	Available
HMR_9040	<=> leucine[s]	-1000	1000	Available
HMR_9041	<=> lysine[s]	-1000	1000	Available
HMR_9042	<=> methionine[s]	-1000	1000	Available
HMR_9043	<=> phenylalanine[s]	-1000	1000	Available
HMR_9044	<=> threonine[s]	-1000	1000	Available
HMR_9045	<=> tryptophan[s]	-1000	1000	Available
HMR_9046	<=> valine[s]	-1000	1000	Available
HMR_9047	<=> H2O[s]	-1000	1000	Available
HMR_9048	<=> O2[s]	-1000	1000	Available
HMR_9052	chylomicron remnant[s] =>	0	1000	Unavailable
HMR_9053	VLDL remnant[s] =>	0	1000	Unavailable
HMR_9054	HDL remnant[s] =>	0	1000	Unavailable
HMR_9055	LDL remnant[s] =>	0	1000	Unavailable
HMR_9058	<=> CO2[s]	-1000	1000	Available
HMR_9061	<=> alanine[s]	-1000	1000	Available
HMR_9062	<=> asparagine[s]	-1000	1000	Available
HMR_9063	<=> glutamine[s]	-1000	1000	Available
HMR_9064	<=> tyrosine[s]	-1000	1000	Available
HMR_9065	<=> cysteine[s]	-1000	1000	Available
HMR_9066	<=> arginine[s]	-1000	1000	Available
HMR_9067	<=> glycine[s]	-1000	1000	Available
HMR_9068	<=> proline[s]	-1000	1000	Available
HMR_9069	<=> serine[s]	-1000	1000	Available
HMR_9070	<=> aspartate[s]	-1000	1000	Available
HMR_9071	<=> glutamate[s]	-1000	1000	Available
HMR_9072	<=> Pi[s]	-1000	1000	Available
HMR_9073	<=> NH3[s]	-1000	1000	Available
HMR_9074	<=> sulfate[s]	-1000	1000	Available
HMR_9075	<=> urate[s]	-1000	1000	Available
HMR_9076	<=> Fe2+[s]	-1000	1000	Available
HMR_9077	<=> Na+[s]	-1000	1000	Available
HMR_9078	<=> HCO3-[s]	-1000	1000	Available
HMR_9079	<=> H+[s]	-1000	1000	Available
HMR_9080	<=> zinc[s]	-1000	1000	Available
HMR_9081	<=> K+[s]	-1000	1000	Available
HMR_9083	<=> choline[s]	-1000	1000	Available
HMR_9084	<=> ethanolamine[s]	-1000	1000	Available
HMR_9085	<=> glycerol[s]	-1000	1000	Available
HMR_9087	<=> ornithine[s]	-1000	1000	Available
HMR_9091	<=> 4-aminobutyrate[s]	-1000	1000	Available
HMR_9096	<=> Fe3+[s]	-1000	1000	Available
HMR_9102	<=> lactose[s]	-1000	1000	Available
HMR_9109	<=> biotin[s]	-1000	1000	Available
HMR_9132	<=> acetoacetate[s]	-1000	1000	Available
HMR_9133	<=> pyruvate[s]	-1000	1000	Available
HMR_9135	<=> L-lactate[s]	-1000	1000	Available
HMR_9145	<=> pantothenate[s]	-1000	1000	Available
HMR_9150	<=> chloride[s]	-1000	1000	Available
HMR_9151	<=> alpha-tocopherol[s]	-1000	1000	Available
HMR_9152	<=> alpha-tocotrienol[s]	-1000	1000	Available
HMR_9153	<=> gamma-tocopherol[s]	-1000	1000	Available
HMR_9154	<=> gamma-tocotrienol[s]	-1000	1000	Available
HMR_9158	<=> ascorbate[s]	-1000	1000	Available
HMR_9159	<=> thiamin[s]	-1000	1000	Available
HMR_9161	<=> homoserine[s]	-1000	1000	Available
HMR_9165	<=> oxalate[s]	-1000	1000	Available
HMR_9201	<=> citrulline[s]	-1000	1000	Available
HMR_9253	<=> adenine[s]	-1000	1000	Available
HMR_9254	<=> adenosine[s]	-1000	1000	Available
HMR_9259	<=> AKG[s]	-1000	1000	Available
HMR_9262	<=> AMP[s]	-1000	1000	Available
HMR_9273	<=> bilirubin[s]	-1000	1000	Available
HMR_9281	<=> glycocholate[s]	-1000	1000	Available
HMR_9282	<=> taurocholate[s]	-1000	1000	Available
HMR_9283	<=> glycochenodeoxycholate[s]	-1000	1000	Available
HMR_9284	<=> taurochenodeoxycholate[s]	-1000	1000	Available
HMR_9285	<=> cholesterol[s]	-1000	1000	Available
HMR_9287	<=> CMP[s]	-1000	1000	Available
HMR_9290	<=> creatine[s]	-1000	1000	Available
HMR_9295	<=> cytidine[s]	-1000	1000	Available
HMR_9296	<=> deoxycytidine[s]	-1000	1000	Available
HMR_9297	<=> deoxyadenosine[s]	-1000	1000	Available
HMR_9310	<=> deoxyuridine[s]	-1000	1000	Available
HMR_9343	<=> GMP[s]	-1000	1000	Available
HMR_9358	<=> hypoxanthine[s]	-1000	1000	Available
HMR_9360	<=> IMP[s]	-1000	1000	Available
HMR_9362	<=> inosine[s]	-1000	1000	Available
HMR_9396	<=> prostaglandin E1[s]	-1000	1000	Available
HMR_9397	<=> prostaglandin E2[s]	-1000	1000	Available
HMR_9412	<=> serotonin[s]	-1000	1000	Available
HMR_9415	<=> succinate[s]	-1000	1000	Available
HMR_9416	<=> sucrose[s]	-1000	1000	Available
HMR_9418	<=> taurine[s]	-1000	1000	Available
HMR_9422	<=> thymine[s]	-1000	1000	Available
HMR_9423	<=> thymidine[s]	-1000	1000	Available
HMR_9427	<=> triiodothyronine[s]	-1000	1000	Available
HMR_9436	<=> UMP[s]	-1000	1000	Available
HMR_9437	<=> uracil[s]	-1000	1000	Available
HMR_9439	<=> uridine[s]	-1000	1000	Available
HMR_9460	<=> creatinine[s]	-1000	1000	Available
HMR_9685	<=> D-glucitol[s]	-1000	1000	Available
HMR_9690	<=> orotate[s]	-1000	1000	Available
HMR_9715	<=> spermine[s]	-1000	1000	Available
newExRxn_1	<=> 2-phospho-D-glycerate[c]	-1000	1000	Available
newExRxn_2	<=> 4-hydroxyphenylpyruvate[c]	-1000	1000	Available
newExRxn_3	<=> 3-hydroxyanthranilate[c]	-1000	1000	Available
newExRxn_4	<=> 3-phospho-D-glycerate[c]	-1000	1000	Available
newExRxn_6	<=> trans-4-hydroxy-L-proline[c]	-1000	1000	Available
newExRxn_7	<=> 5-hydroxyindoleacetate[c]	-1000	1000	Available
newExRxn_8	<=> SAH[c]	-1000	1000	Available
newExRxn_9	<=> anthranilate[c]	-1000	1000	Available
newExRxn_10	<=> 3-ureidopropionate[c]	-1000	1000	Available
newExRxn_11	<=> carnosine[c]	-1000	1000	Available
newExRxn_12	<=> phosphocholine[c]	-1000	1000	Available
newExRxn_14	<=> dCMP[c]	-1000	1000	Available
newExRxn_15	<=> DHAP[s]	-1000	1000	Available
newExRxn_16	<=> dimethylglycine[c]	-1000	1000	Available
newExRxn_17	<=> ethanolamine-phosphate[c]	-1000	1000	Available
newExRxn_18	<=> fumarate[c]	-1000	1000	Available
newExRxn_19	<=> sn-glycerol-3-PC[c]	-1000	1000	Available
newExRxn_20	<=> glucuronate[c]	-1000	1000	Available
newExRxn_21	<=> glyceraldehyde[c]	-1000	1000	Available
newExRxn_22	<=> sn-glycerol-3-phosphate[c]	-1000	1000	Available
newExRxn_24	<=> guanidinoacetate[c]	-1000	1000	Available
newExRxn_25	<=> homocysteine[c]	-1000	1000	Available
newExRxn_26	<=> 3-hydroxy-L-kynurenine[c]	-1000	1000	Available
newExRxn_27	<=> isocitrate[c]	-1000	1000	Available
newExRxn_28	<=> 4-hydroxy-2-quinolinecarboxylic acid[c]	-1000	1000	Available
newExRxn_29	<=> L-2-aminoadipate[c]	-1000	1000	Available
newExRxn_30	<=> kynurenine[c]	-1000	1000	Available
newExRxn_31	<=> malate[c]	-1000	1000	Available
newExRxn_32	<=> nicotinate ribonucleotide[c]	-1000	1000	Available
newExRxn_33	<=> orotidine-5-phosphate[c]	-1000	1000	Available
newExRxn_34	<=> PEP[c]	-1000	1000	Available
newExRxn_35	<=> propanoate[s]	-1000	1000	Available
newExRxn_36	<=> quinolinate[c]	-1000	1000	Available
newExRxn_37	<=> spermidine[s]	-1000	1000	Available
newExRxn_38	<=> UDP-glucuronate[c]	-1000	1000	Available
newExRxn_39	<=> xanthine[c]	-1000	1000	Available
newExRxn_40	<=> xanthosine-5-phosphate[c]	-1000	1000	Available
newExRxn_41	<=> xanthosine[c]	-1000	1000	Available
newExRxn_43	<=> allantoin[c]	-1000	1000	Available
newExRxn_44	<=> cis-aconitate[c]	-1000	1000	Available
newExRxn_46	<=> methylmalonate[c]	-1000	1000	Available
EXC_IN_m02949c	=> sulfite[c]	-1000	1000	Available
EXC_IN_m02586c	=> nicotinate[c]	-1000	1000	Available
EXC_IN_m01830c	=> folate[c]	-1000	1000	Available
EXC_IN_m02588c	=> nitrite[c]	-1000	1000	Available
EXC_IN_m02440c	=> malonate[c]	-1000	1000	Available
EXC_IN_m61	=> citrate[s]	-1000	1000	Available
EXC_IN_m02348c	=> L-carnitine[c]	-1000	1000	Available
EXC_IN_m47	=> betaine[s]	-1000	1000	Available
EXC_IN_m02583c	=> nicotinamide[c]	-1000	1000	Available
EXC_IN_m02783c	=> prostaglandin D2[c]	-1000	1000	Available
EXC_IN_m02998c	=> thyroxine[c]	-1000	1000	Available
EXC_IN_m02969c	=> testosterone[c]	-1000	1000	Available
EXC_IN_m02402c	=> lithocholate[c]	-1000	1000	Available
EXC_IN_m02965c	=> taurolithocholate[c]	-1000	1000	Available
EXC_IN_m02646s	=> oleate[s]	-1000	1000	Available
EXC_IN_m01451c	=> cholesterol-ester pool[c]	-1000	1000	Available
CancerBiomass_Ex	cancer_biomass[s] =>	0	1	Unavailable
HMR_7108	<=> benzo[a]pyrene[s]	-1000	0	Unavailable
HMR_7110	<=> naphthalene[s]	-1000	0	Unavailable
HMR_7112	<=> aflatoxin B1[s]	-1000	0	Unavailable
HMR_7114	<=> trichloroethene[s]	-1000	0	Unavailable
HMR_7116	<=> bromobenzene[s]	-1000	0	Unavailable
HMR_7118	<=> 7,12-dimethylbenz[a]anthracene[s]	-1000	0	Unavailable
HMR_7120	<=> 4-(n-nitrosomethylamino)-1-(3-pyridyl)-1-butanone[s]	-1000	0	Unavailable
HMR_7122	<=> 1-nitronaphthalene[s]	-1000	0	Unavailable
HMR_7124	<=> 1,1-dichloroethylene[s]	-1000	0	Unavailable
HMR_7126	<=> 1,2-dibromoethane[s]	-1000	0	Unavailable
HMR_9024	=> chylomicron[s]	0	0	Unavailable
HMR_9025	=> VLDL[s]	0	0	Unavailable
HMR_9027	=> LDL[s]	0	0	Unavailable
HMR_9028	<=> chylomicron remnant[s]	-1000	0	Unavailable
HMR_9029	<=> VLDL remnant[s]	-1000	0	Unavailable
HMR_9030	<=> HDL remnant[s]	-1000	0	Unavailable
HMR_9031	<=> LDL remnant[s]	-1000	0	Unavailable
HMR_9032	<=> SMCFA-blood-pool[s]	-1000	0	Unavailable
HMR_9033	<=> NEFA blood pool in[s]	-1000	0	Unavailable
HMR_9036	<=> linolenate[s]	-1000	0	Unavailable
HMR_9037	<=> phytanic acid[s]	-1000	0	Unavailable
HMR_9049	<=> VLDL[s]	-1000	0	Unavailable
HMR_9051	<=> LDL[s]	-1000	0	Unavailable
HMR_9086	<=> acetate[s]	-1000	0	Unavailable
HMR_9092	<=> dopamine[s]	-1000	0	Unavailable
HMR_9093	<=> noradrenaline[s]	-1000	0	Unavailable
HMR_9094	<=> 5-hydroxy-L-tryptophan[s]	-1000	0	Unavailable
HMR_9095	<=> adrenaline[s]	-1000	0	Unavailable
HMR_9097	<=> D-aspartate[s]	-1000	0	Unavailable
HMR_9098	<=> D-alanine[s]	-1000	0	Unavailable
HMR_9099	<=> ethanol[s]	-1000	0	Unavailable
HMR_9100	<=> 5-formyl-THF[s]	-1000	0	Unavailable
HMR_9101	<=> PNP[s]	-1000	0	Unavailable
HMR_9111	<=> heparan sulfate proteoglycan[s]	-1000	0	Unavailable
HMR_9113	<=> keratan sulfate I[s]	-1000	0	Unavailable
HMR_9114	<=> keratan sulfate I, degradation product 1[s]	-1000	0	Unavailable
HMR_9115	<=> keratan sulfate II (core 2-linked)[s]	-1000	0	Unavailable
HMR_9116	<=> keratan sulfate II (core 4-linked)[s]	-1000	0	Unavailable
HMR_9117	<=> chondroitin sulfate A (GalNAc4S-GlcA) proteoglycan[s]	-1000	0	Unavailable
HMR_9118	<=> chondroitin sulfate B - dermatan sulfate (IdoA2S-GalNAc4S) proteoglycan[s]	-1000	0	Unavailable
HMR_9119	<=> chondroitin sulfate C (GalNAc6S-GlcA) proteoglycan[s]	-1000	0	Unavailable
HMR_9120	<=> chondroitin sulfate D (GlcNAc6S-GlcA2S) proteoglycan[s]	-1000	0	Unavailable
HMR_9121	<=> chondroitin sulfate E (GalNAc4,6diS-GlcA) proteoglycan[s]	-1000	0	Unavailable
HMR_9122	<=> hyaluronate[s]	-1000	0	Unavailable
HMR_9124	<=> de-Fuc form of PA6[s]	-1000	0	Unavailable
HMR_9125	<=> PA6[s]	-1000	0	Unavailable
HMR_9126	<=> n2m2nmasn[s]	-1000	0	Unavailable
HMR_9129	<=> estradiol-17beta 3-glucuronide[s]	-1000	0	Unavailable
HMR_9134	<=> (R)-3-hydroxybutanoate[s]	-1000	0	Unavailable
HMR_9136	<=> D-lactate[s]	-1000	0	Unavailable
HMR_9137	<=> mannose[s]	-1000	0	Unavailable
HMR_9139	<=> fructose[s]	-1000	0	Unavailable
HMR_9140	<=> galactose[s]	-1000	0	Unavailable
HMR_9147	<=> retinol[s]	-1000	0	Unavailable
HMR_9155	<=> ITP[s]	-1000	0	Unavailable
HMR_9160	<=> hydrogen-cyanide[s]	-1000	0	Unavailable
HMR_9166	<=> chitin-component[s]	-1000	0	Unavailable
HMR_9168	<=> glucosamine[s]	-1000	0	Unavailable
HMR_9169	<=> selenate[s]	-1000	0	Unavailable
HMR_9171	<=> 2-acetyl-1-alkyl-sn-glycero-3-phosphocholine[s]	-1000	0	Unavailable
HMR_9172	<=> 1-organyl-2-lyso-sn-glycero-3-phosphocholine[s]	-1000	0	Unavailable
HMR_9202	<=> apoC-lys[s]	-1000	0	Unavailable
HMR_9205	<=> 10-formyl-THF[s]	-1000	0	Unavailable
HMR_9206	<=> 10-formyl-THF-glu(5)[s]	-1000	0	Unavailable
HMR_9207	<=> 10-formyl-THF-glu(6)[s]	-1000	0	Unavailable
HMR_9208	<=> 10-formyl-THF-glu(7)[s]	-1000	0	Unavailable
HMR_9214	<=> 25-hydroxyvitamin D2[s]	-1000	0	Unavailable
HMR_9216	<=> 2-hydroxybutyrate[s]	-1000	0	Unavailable
HMR_9219	<=> L-dopa[s]	-1000	0	Unavailable
HMR_9220	<=> cGMP[s]	-1000	0	Unavailable
HMR_9232	<=> pentaglutamyl-folate(DHF)[s]	-1000	0	Unavailable
HMR_9235	<=> pentaglutamyl-folate(THF)[s]	-1000	0	Unavailable
HMR_9236	<=> hexaglutamyl-folate(DHF)[s]	-1000	0	Unavailable
HMR_9238	<=> hexaglutamyl-folate(THF)[s]	-1000	0	Unavailable
HMR_9239	<=> heptaglutamyl-folate(DHF)[s]	-1000	0	Unavailable
HMR_9240	<=> heptaglutamyl-folate(THF)[s]	-1000	0	Unavailable
HMR_9243	<=> acetone[s]	-1000	0	Unavailable
HMR_9247	<=> acetylcholine[s]	-1000	0	Unavailable
HMR_9255	<=> ADP[s]	-1000	0	Unavailable
HMR_9258	<=> 1-alkyl-2-lysoglycerol-3-phosphocholine[s]	-1000	0	Unavailable
HMR_9269	<=> aquacob(III)alamin[s]	-1000	0	Unavailable
HMR_9270	<=> L-arabinose[s]	-1000	0	Unavailable
HMR_9275	<=> cAMP[s]	-1000	0	Unavailable
HMR_9279	<=> cys-gly[s]	-1000	0	Unavailable
HMR_9280	<=> cholate[s]	-1000	0	Unavailable
HMR_9291	<=> cytosine[s]	-1000	0	Unavailable
HMR_9300	<=> deoxyguanosine[s]	-1000	0	Unavailable
HMR_9301	<=> dehydroascorbic acid[s]	-1000	0	Unavailable
HMR_9302	<=> dehydroepiandrosterone sulfate[s]	-1000	0	Unavailable
HMR_9303	<=> dihydrofolate[s]	-1000	0	Unavailable
HMR_9305	<=> deoxyinosine[s]	-1000	0	Unavailable
HMR_9316	<=> estrone-glucuronide[s]	-1000	0	Unavailable
HMR_9318	<=> formate[s]	-1000	0	Unavailable
HMR_9330	<=> 6-deoxy-L-galactose[s]	-1000	0	Unavailable
HMR_9336	<=> globoside[s]	-1000	0	Unavailable
HMR_9338	<=> (5-L-glutamyl)-L-amino acid[s]	-1000	0	Unavailable
HMR_9340	<=> GDP[s]	-1000	0	Unavailable
HMR_9346	<=> GQ1b[s]	-1000	0	Unavailable
HMR_9348	<=> guanosine[s]	-1000	0	Unavailable
HMR_9350	<=> GSSG[s]	-1000	0	Unavailable
HMR_9351	<=> GSH[s]	-1000	0	Unavailable
HMR_9352	<=> GTP[s]	-1000	0	Unavailable
HMR_9353	<=> guanine[s]	-1000	0	Unavailable
HMR_9354	<=> H2O2[s]	-1000	0	Unavailable
HMR_9359	<=> IDP[s]	-1000	0	Unavailable
HMR_9361	<=> inositol[s]	-1000	0	Unavailable
HMR_9370	<=> maltose[s]	-1000	0	Unavailable
HMR_9383	<=> O2-[s]	-1000	0	Unavailable
HMR_9386	<=> hydroxide[s]	-1000	0	Unavailable
HMR_9394	<=> D-proline[s]	-1000	0	Unavailable
HMR_9398	<=> prostaglandin F2alpha[s]	-1000	0	Unavailable
HMR_9404	<=> retinoate[s]	-1000	0	Unavailable
HMR_9411	<=> sphingosine-1-phosphate[s]	-1000	0	Unavailable
HMR_9413	<=> starch structure 1[s]	-1000	0	Unavailable
HMR_9414	<=> starch structure 2[s]	-1000	0	Unavailable
HMR_9417	<=> D-tagatose[s]	-1000	0	Unavailable
HMR_9421	<=> THF[s]	-1000	0	Unavailable
HMR_9426	<=> trehalose[s]	-1000	0	Unavailable
HMR_9432	<=> thiosulfate[s]	-1000	0	Unavailable
HMR_9435	<=> UDP[s]	-1000	0	Unavailable
HMR_9438	<=> urea[s]	-1000	0	Unavailable
HMR_9440	<=> UTP[s]	-1000	0	Unavailable
HMR_9447	<=> galactosylglycerol[s]	-1000	0	Unavailable
HMR_9458	<=> D-ribulose[s]	-1000	0	Unavailable
HMR_9682	<=> 4-nitrophenyl-phosphate[s]	-1000	0	Unavailable
HMR_9692	<=> spermine dialdehyde[s]	-1000	0	Unavailable
HMR_9730	<=> albumin[s]	-1000	0	Unavailable
HMR_9736	<=> cholesterol-ester pool[l]	-1000	0	Unavailable

## Sheet: PC_FBS
RxnID	Formula	LB	UB
HMR_9034	<=> glucose[s]	-1000	1000
HMR_9035	<=> linoleate[s]	-1000	1000
HMR_9038	<=> histidine[s]	-1000	1000
HMR_9039	<=> isoleucine[s]	-1000	1000
HMR_9040	<=> leucine[s]	-1000	1000
HMR_9041	<=> lysine[s]	-1000	1000
HMR_9042	<=> methionine[s]	-1000	1000
HMR_9043	<=> phenylalanine[s]	-1000	1000
HMR_9044	<=> threonine[s]	-1000	1000
HMR_9045	<=> tryptophan[s]	-1000	1000
HMR_9046	<=> valine[s]	-1000	1000
HMR_9047	<=> H2O[s]	-1000	1000
HMR_9048	<=> O2[s]	-1000	1000
HMR_9052	chylomicron remnant[s] =>	0	1000
HMR_9053	VLDL remnant[s] =>	0	1000
HMR_9054	HDL remnant[s] =>	0	1000
HMR_9058	<=> CO2[s]	-1000	1000
HMR_9061	<=> alanine[s]	-1000	1000
HMR_9062	<=> asparagine[s]	-1000	1000
HMR_9063	<=> glutamine[s]	-1000	1000
HMR_9064	<=> tyrosine[s]	-1000	1000
HMR_9065	<=> cysteine[s]	-1000	1000
HMR_9066	<=> arginine[s]	-1000	1000
HMR_9067	<=> glycine[s]	-1000	1000
HMR_9068	<=> proline[s]	-1000	1000
HMR_9069	<=> serine[s]	-1000	1000
HMR_9070	<=> aspartate[s]	-1000	1000
HMR_9071	<=> glutamate[s]	-1000	1000
HMR_9072	<=> Pi[s]	-1000	1000
HMR_9073	<=> NH3[s]	-1000	1000
HMR_9074	<=> sulfate[s]	-1000	1000
HMR_9075	<=> urate[s]	-1000	1000
HMR_9076	<=> Fe2+[s]	-1000	1000
HMR_9077	<=> Na+[s]	-1000	1000
HMR_9078	<=> HCO3-[s]	-1000	1000
HMR_9079	<=> H+[s]	-1000	1000
HMR_9080	<=> zinc[s]	-1000	1000
HMR_9081	<=> K+[s]	-1000	1000
HMR_9083	<=> choline[s]	-1000	1000
HMR_9084	<=> ethanolamine[s]	-1000	1000
HMR_9085	<=> glycerol[s]	-1000	1000
HMR_9087	<=> ornithine[s]	-1000	1000
HMR_9091	<=> 4-aminobutyrate[s]	-1000	1000
HMR_9096	<=> Fe3+[s]	-1000	1000
HMR_9102	<=> lactose[s]	-1000	1000
HMR_9109	<=> biotin[s]	-1000	1000
HMR_9132	<=> acetoacetate[s]	-1000	1000
HMR_9133	<=> pyruvate[s]	-1000	1000
HMR_9135	<=> L-lactate[s]	-1000	1000
HMR_9145	<=> pantothenate[s]	-1000	1000
HMR_9150	<=> chloride[s]	-1000	1000
HMR_9158	<=> ascorbate[s]	-1000	1000
HMR_9159	<=> thiamin[s]	-1000	1000
HMR_9161	<=> homoserine[s]	-1000	1000
HMR_9165	<=> oxalate[s]	-1000	1000
HMR_9201	<=> citrulline[s]	-1000	1000
HMR_9253	<=> adenine[s]	-1000	1000
HMR_9254	<=> adenosine[s]	-1000	1000
HMR_9259	<=> AKG[s]	-1000	1000
HMR_9262	<=> AMP[s]	-1000	1000
HMR_9271	<=> bilirubin-bisglucuronoside[s]	-1000	1000
HMR_9272	<=> bilirubin-monoglucuronoside[s]	-1000	1000
HMR_9273	<=> bilirubin[s]	-1000	1000
HMR_9281	<=> glycocholate[s]	-1000	1000
HMR_9282	<=> taurocholate[s]	-1000	1000
HMR_9283	<=> glycochenodeoxycholate[s]	-1000	1000
HMR_9284	<=> taurochenodeoxycholate[s]	-1000	1000
HMR_9285	<=> cholesterol[s]	-1000	1000
HMR_9286	<=> citrate[s]	-1000	1000
HMR_9287	<=> CMP[s]	-1000	1000
HMR_9290	<=> creatine[s]	-1000	1000
HMR_9292	<=> L-carnitine[s]	-1000	1000
HMR_9295	<=> cytidine[s]	-1000	1000
HMR_9296	<=> deoxycytidine[s]	-1000	1000
HMR_9297	<=> deoxyadenosine[s]	-1000	1000
HMR_9310	<=> deoxyuridine[s]	-1000	1000
HMR_9343	<=> GMP[s]	-1000	1000
HMR_9358	<=> hypoxanthine[s]	-1000	1000
HMR_9360	<=> IMP[s]	-1000	1000
HMR_9362	<=> inosine[s]	-1000	1000
HMR_9396	<=> prostaglandin E1[s]	-1000	1000
HMR_9397	<=> prostaglandin E2[s]	-1000	1000
HMR_9412	<=> serotonin[s]	-1000	1000
HMR_9416	<=> sucrose[s]	-1000	1000
HMR_9418	<=> taurine[s]	-1000	1000
HMR_9422	<=> thymine[s]	-1000	1000
HMR_9423	<=> thymidine[s]	-1000	1000
HMR_9424	<=> thyroxine[s]	-1000	1000
HMR_9427	<=> triiodothyronine[s]	-1000	1000
HMR_9436	<=> UMP[s]	-1000	1000
HMR_9437	<=> uracil[s]	-1000	1000
HMR_9439	<=> uridine[s]	-1000	1000
HMR_9460	<=> creatinine[s]	-1000	1000
HMR_9685	<=> D-glucitol[s]	-1000	1000
newExRxn_1	<=> 2-phospho-D-glycerate[c]	-1000	1000
newExRxn_2	<=> 4-hydroxyphenylpyruvate[c]	-1000	1000
newExRxn_4	<=> 3-phospho-D-glycerate[c]	-1000	1000
newExRxn_5	<=> 4-hydroxybenzoate[c]	-1000	1000
newExRxn_6	<=> trans-4-hydroxy-L-proline[c]	-1000	1000
newExRxn_7	<=> 5-hydroxyindoleacetate[c]	-1000	1000
newExRxn_8	<=> SAH[c]	-1000	1000
newExRxn_10	<=> 3-ureidopropionate[c]	-1000	1000
newExRxn_11	<=> carnosine[c]	-1000	1000
newExRxn_12	<=> phosphocholine[c]	-1000	1000
newExRxn_14	<=> dCMP[c]	-1000	1000
newExRxn_15	<=> DHAP[s]	-1000	1000
newExRxn_17	<=> ethanolamine-phosphate[c]	-1000	1000
newExRxn_18	<=> fumarate[c]	-1000	1000
newExRxn_19	<=> sn-glycerol-3-PC[c]	-1000	1000
newExRxn_20	<=> glucuronate[c]	-1000	1000
newExRxn_21	<=> glyceraldehyde[c]	-1000	1000
newExRxn_22	<=> sn-glycerol-3-phosphate[c]	-1000	1000
newExRxn_24	<=> guanidinoacetate[c]	-1000	1000
newExRxn_25	<=> homocysteine[c]	-1000	1000
newExRxn_26	<=> 3-hydroxy-L-kynurenine[c]	-1000	1000
newExRxn_27	<=> isocitrate[c]	-1000	1000
newExRxn_28	<=> 4-hydroxy-2-quinolinecarboxylic acid[c]	-1000	1000
newExRxn_29	<=> L-2-aminoadipate[c]	-1000	1000
newExRxn_30	<=> kynurenine[c]	-1000	1000
newExRxn_31	<=> malate[c]	-1000	1000
newExRxn_32	<=> nicotinate ribonucleotide[c]	-1000	1000
newExRxn_33	<=> orotidine-5-phosphate[c]	-1000	1000
newExRxn_34	<=> PEP[c]	-1000	1000
newExRxn_35	<=> propanoate[s]	-1000	1000
newExRxn_38	<=> UDP-glucuronate[c]	-1000	1000
newExRxn_39	<=> xanthine[c]	-1000	1000
newExRxn_40	<=> xanthosine-5-phosphate[c]	-1000	1000
newExRxn_41	<=> xanthosine[c]	-1000	1000
newExRxn_43	<=> allantoin[c]	-1000	1000
newExRxn_46	<=> methylmalonate[c]	-1000	1000
newExRxn_47	<=> lithocholate[s]	-1000	1000
newExRxn_48	<=> taurolithocholate[s]	-1000	1000
EXC_IN_m02949c	=> sulfite[c]	-1000	1000
EXC_IN_m02586c	=> nicotinate[c]	-1000	1000
EXC_IN_m01830c	=> folate[c]	-1000	1000
EXC_IN_m02588c	=> nitrite[c]	-1000	1000
EXC_IN_m02440c	=> malonate[c]	-1000	1000
EXC_IN_m65	=> betaine[s]	-1000	1000
EXC_IN_m02583c	=> nicotinamide[c]	-1000	1000
EXC_IN_m02769c	=> progesterone[c]	-1000	1000
EXC_IN_m69	=> succinate[s]	-1000	1000
EXC_IN_m02969c	=> testosterone[c]	-1000	1000
EXC_IN_m02659c	=> orotate[c]	-1000	1000
EXC_IN_m02926c	=> spermine[c]	-1000	1000
EXC_IN_m02923c	=> spermidine[c]	-1000	1000
EXC_IN_m02646s	=> oleate[s]	-1000	1000
EXC_IN_m01451c	=> cholesterol-ester pool[c]	-1000	1000
CancerBiomass_Ex	cancer_biomass[s] =>	0	1
HMR_7108	<=> benzo[a]pyrene[s]	-1000	0
HMR_7110	<=> naphthalene[s]	-1000	0
HMR_7112	<=> aflatoxin B1[s]	-1000	0
HMR_7114	<=> trichloroethene[s]	-1000	0
HMR_7116	<=> bromobenzene[s]	-1000	0
HMR_7118	<=> 7,12-dimethylbenz[a]anthracene[s]	-1000	0
HMR_7120	<=> 4-(n-nitrosomethylamino)-1-(3-pyridyl)-1-butanone[s]	-1000	0
HMR_7122	<=> 1-nitronaphthalene[s]	-1000	0
HMR_7124	<=> 1,1-dichloroethylene[s]	-1000	0
HMR_7126	<=> 1,2-dibromoethane[s]	-1000	0
HMR_9024	=> chylomicron[s]	0	0
HMR_9025	=> VLDL[s]	0	0
HMR_9028	<=> chylomicron remnant[s]	-1000	0
HMR_9029	<=> VLDL remnant[s]	-1000	0
HMR_9030	<=> HDL remnant[s]	-1000	0
HMR_9032	<=> SMCFA-blood-pool[s]	-1000	0
HMR_9033	<=> NEFA blood pool in[s]	-1000	0
HMR_9036	<=> linolenate[s]	-1000	0
HMR_9037	<=> phytanic acid[s]	-1000	0
HMR_9049	<=> VLDL[s]	-1000	0
HMR_9086	<=> acetate[s]	-1000	0
HMR_9092	<=> dopamine[s]	-1000	0
HMR_9093	<=> noradrenaline[s]	-1000	0
HMR_9094	<=> 5-hydroxy-L-tryptophan[s]	-1000	0
HMR_9095	<=> adrenaline[s]	-1000	0
HMR_9097	<=> D-aspartate[s]	-1000	0
HMR_9098	<=> D-alanine[s]	-1000	0
HMR_9099	<=> ethanol[s]	-1000	0
HMR_9101	<=> PNP[s]	-1000	0
HMR_9104	<=> 1-methylnicotinamide[s]	-1000	0
HMR_9111	<=> heparan sulfate proteoglycan[s]	-1000	0
HMR_9113	<=> keratan sulfate I[s]	-1000	0
HMR_9115	<=> keratan sulfate II (core 2-linked)[s]	-1000	0
HMR_9116	<=> keratan sulfate II (core 4-linked)[s]	-1000	0
HMR_9117	<=> chondroitin sulfate A (GalNAc4S-GlcA) proteoglycan[s]	-1000	0
HMR_9118	<=> chondroitin sulfate B - dermatan sulfate (IdoA2S-GalNAc4S) proteoglycan[s]	-1000	0
HMR_9119	<=> chondroitin sulfate C (GalNAc6S-GlcA) proteoglycan[s]	-1000	0
HMR_9120	<=> chondroitin sulfate D (GlcNAc6S-GlcA2S) proteoglycan[s]	-1000	0
HMR_9121	<=> chondroitin sulfate E (GalNAc4,6diS-GlcA) proteoglycan[s]	-1000	0
HMR_9122	<=> hyaluronate[s]	-1000	0
HMR_9124	<=> de-Fuc form of PA6[s]	-1000	0
HMR_9126	<=> n2m2nmasn[s]	-1000	0
HMR_9129	<=> estradiol-17beta 3-glucuronide[s]	-1000	0
HMR_9134	<=> (R)-3-hydroxybutanoate[s]	-1000	0
HMR_9136	<=> D-lactate[s]	-1000	0
HMR_9137	<=> mannose[s]	-1000	0
HMR_9139	<=> fructose[s]	-1000	0
HMR_9140	<=> galactose[s]	-1000	0
HMR_9147	<=> retinol[s]	-1000	0
HMR_9155	<=> ITP[s]	-1000	0
HMR_9156	<=> dITP[s]	-1000	0
HMR_9160	<=> hydrogen-cyanide[s]	-1000	0
HMR_9166	<=> chitin-component[s]	-1000	0
HMR_9168	<=> glucosamine[s]	-1000	0
HMR_9169	<=> selenate[s]	-1000	0
HMR_9171	<=> 2-acetyl-1-alkyl-sn-glycero-3-phosphocholine[s]	-1000	0
HMR_9172	<=> 1-organyl-2-lyso-sn-glycero-3-phosphocholine[s]	-1000	0
HMR_9205	<=> 10-formyl-THF[s]	-1000	0
HMR_9206	<=> 10-formyl-THF-glu(5)[s]	-1000	0
HMR_9207	<=> 10-formyl-THF-glu(6)[s]	-1000	0
HMR_9208	<=> 10-formyl-THF-glu(7)[s]	-1000	0
HMR_9214	<=> 25-hydroxyvitamin D2[s]	-1000	0
HMR_9216	<=> 2-hydroxybutyrate[s]	-1000	0
HMR_9219	<=> L-dopa[s]	-1000	0
HMR_9220	<=> cGMP[s]	-1000	0
HMR_9232	<=> pentaglutamyl-folate(DHF)[s]	-1000	0
HMR_9234	<=> 5-methyl-THF[s]	-1000	0
HMR_9235	<=> pentaglutamyl-folate(THF)[s]	-1000	0
HMR_9236	<=> hexaglutamyl-folate(DHF)[s]	-1000	0
HMR_9238	<=> hexaglutamyl-folate(THF)[s]	-1000	0
HMR_9239	<=> heptaglutamyl-folate(DHF)[s]	-1000	0
HMR_9240	<=> heptaglutamyl-folate(THF)[s]	-1000	0
HMR_9243	<=> acetone[s]	-1000	0
HMR_9247	<=> acetylcholine[s]	-1000	0
HMR_9255	<=> ADP[s]	-1000	0
HMR_9258	<=> 1-alkyl-2-lysoglycerol-3-phosphocholine[s]	-1000	0
HMR_9260	<=> beta-alanine[s]	-1000	0
HMR_9269	<=> aquacob(III)alamin[s]	-1000	0
HMR_9270	<=> L-arabinose[s]	-1000	0
HMR_9275	<=> cAMP[s]	-1000	0
HMR_9279	<=> cys-gly[s]	-1000	0
HMR_9280	<=> cholate[s]	-1000	0
HMR_9291	<=> cytosine[s]	-1000	0
HMR_9299	<=> debrisoquin[s]	-1000	0
HMR_9300	<=> deoxyguanosine[s]	-1000	0
HMR_9301	<=> dehydroascorbic acid[s]	-1000	0
HMR_9302	<=> dehydroepiandrosterone sulfate[s]	-1000	0
HMR_9303	<=> dihydrofolate[s]	-1000	0
HMR_9305	<=> deoxyinosine[s]	-1000	0
HMR_9316	<=> estrone-glucuronide[s]	-1000	0
HMR_9317	<=> estrone 3-sulfate[s]	-1000	0
HMR_9318	<=> formate[s]	-1000	0
HMR_9338	<=> (5-L-glutamyl)-L-amino acid[s]	-1000	0
HMR_9340	<=> GDP[s]	-1000	0
HMR_9348	<=> guanosine[s]	-1000	0
HMR_9349	<=> GT1a[s]	-1000	0
HMR_9350	<=> GSSG[s]	-1000	0
HMR_9351	<=> GSH[s]	-1000	0
HMR_9352	<=> GTP[s]	-1000	0
HMR_9353	<=> guanine[s]	-1000	0
HMR_9354	<=> H2O2[s]	-1000	0
HMR_9359	<=> IDP[s]	-1000	0
HMR_9361	<=> inositol[s]	-1000	0
HMR_9363	<=> cystine[s]	-1000	0
HMR_9367	<=> LTD4[s]	-1000	0
HMR_9368	<=> leukotriene E4[s]	-1000	0
HMR_9370	<=> maltose[s]	-1000	0
HMR_9383	<=> O2-[s]	-1000	0
HMR_9386	<=> hydroxide[s]	-1000	0
HMR_9394	<=> D-proline[s]	-1000	0
HMR_9398	<=> prostaglandin F2alpha[s]	-1000	0
HMR_9404	<=> retinoate[s]	-1000	0
HMR_9407	<=> D-serine[s]	-1000	0
HMR_9413	<=> starch structure 1[s]	-1000	0
HMR_9414	<=> starch structure 2[s]	-1000	0
HMR_9417	<=> D-tagatose[s]	-1000	0
HMR_9421	<=> THF[s]	-1000	0
HMR_9426	<=> trehalose[s]	-1000	0
HMR_9432	<=> thiosulfate[s]	-1000	0
HMR_9435	<=> UDP[s]	-1000	0
HMR_9438	<=> urea[s]	-1000	0
HMR_9440	<=> UTP[s]	-1000	0
HMR_9447	<=> galactosylglycerol[s]	-1000	0
HMR_9450	<=> XTP[s]	-1000	0
HMR_9458	<=> D-ribulose[s]	-1000	0
HMR_9682	<=> 4-nitrophenyl-phosphate[s]	-1000	0
HMR_9684	<=> agmatine[s]	-1000	0
HMR_9691	<=> pyridoxal-phosphate[s]	-1000	0
HMR_9695	<=> G00040[s]	-1000	0
HMR_9730	<=> albumin[s]	-1000	0
HMR_9736	<=> cholesterol-ester pool[l]	-1000	0

## Sheet: ccRCC_Ham
RxnID	Formula	LB	UB
HMR_9033	<=> NEFA blood pool in[s]	-1000	1000
HMR_9034	<=> glucose[s]	-1000	1000
HMR_9035	<=> linoleate[s]	-1000	1000
HMR_9036	<=> linolenate[s]	-1000	1000
HMR_9038	<=> histidine[s]	-1000	1000
HMR_9039	<=> isoleucine[s]	-1000	1000
HMR_9040	<=> leucine[s]	-1000	1000
HMR_9041	<=> lysine[s]	-1000	1000
HMR_9042	<=> methionine[s]	-1000	1000
HMR_9043	<=> phenylalanine[s]	-1000	1000
HMR_9044	<=> threonine[s]	-1000	1000
HMR_9045	<=> tryptophan[s]	-1000	1000
HMR_9046	<=> valine[s]	-1000	1000
HMR_9047	<=> H2O[s]	-1000	1000
HMR_9048	<=> O2[s]	-1000	1000
HMR_9052	chylomicron remnant[s] =>	0	1000
HMR_9053	VLDL remnant[s] =>	0	1000
HMR_9054	HDL remnant[s] =>	0	1000
HMR_9055	LDL remnant[s] =>	0	1000
HMR_9061	<=> alanine[s]	-1000	1000
HMR_9062	<=> asparagine[s]	-1000	1000
HMR_9063	<=> glutamine[s]	-1000	1000
HMR_9064	<=> tyrosine[s]	-1000	1000
HMR_9065	<=> cysteine[s]	-1000	1000
HMR_9066	<=> arginine[s]	-1000	1000
HMR_9067	<=> glycine[s]	-1000	1000
HMR_9068	<=> proline[s]	-1000	1000
HMR_9069	<=> serine[s]	-1000	1000
HMR_9070	<=> aspartate[s]	-1000	1000
HMR_9071	<=> glutamate[s]	-1000	1000
HMR_9072	<=> Pi[s]	-1000	1000
HMR_9074	<=> sulfate[s]	-1000	1000
HMR_9076	<=> Fe2+[s]	-1000	1000
HMR_9083	<=> choline[s]	-1000	1000
HMR_9109	<=> biotin[s]	-1000	1000
HMR_9145	<=> pantothenate[s]	-1000	1000
HMR_9159	<=> thiamin[s]	-1000	1000
HMR_9269	<=> aquacob(III)alamin[s]	-1000	1000
HMR_9358	<=> hypoxanthine[s]	-1000	1000
HMR_9361	<=> inositol[s]	-1000	1000
HMR_9404	<=> retinoate[s]	-1000	1000
HMR_9423	<=> thymidine[s]	-1000	1000
EXC_IN_m01830c	=> folate[c]	-1000	1000
EXC_IN_m02583c	=> nicotinamide[c]	-1000	1000
EXC_IN_m45	=> riboflavin[s]	-1000	1000
EXC_IN_m01358c	=> apocytochrome-C[c]	-1000	1000
EXC_IN_m01350c	=> apoA1[c]	-1000	1000
CancerBiomass_Ex	cancer_biomass[s] =>	0	1
HMR_7108	<=> benzo[a]pyrene[s]	-1000	0
HMR_7110	<=> naphthalene[s]	-1000	0
HMR_7112	<=> aflatoxin B1[s]	-1000	0
HMR_7114	<=> trichloroethene[s]	-1000	0
HMR_7116	<=> bromobenzene[s]	-1000	0
HMR_7118	<=> 7,12-dimethylbenz[a]anthracene[s]	-1000	0
HMR_7120	<=> 4-(n-nitrosomethylamino)-1-(3-pyridyl)-1-butanone[s]	-1000	0
HMR_7122	<=> 1-nitronaphthalene[s]	-1000	0
HMR_7124	<=> 1,1-dichloroethylene[s]	-1000	0
HMR_7126	<=> 1,2-dibromoethane[s]	-1000	0
HMR_9024	=> chylomicron[s]	0	0
HMR_9025	=> VLDL[s]	0	0
HMR_9027	=> LDL[s]	0	0
HMR_9028	<=> chylomicron remnant[s]	-1000	0
HMR_9029	<=> VLDL remnant[s]	-1000	0
HMR_9030	<=> HDL remnant[s]	-1000	0
HMR_9031	<=> LDL remnant[s]	-1000	0
HMR_9032	<=> SMCFA-blood-pool[s]	-1000	0
HMR_9037	<=> phytanic acid[s]	-1000	0
HMR_9049	<=> VLDL[s]	-1000	0
HMR_9051	<=> LDL[s]	-1000	0
HMR_9058	<=> CO2[s]	-1000	0
HMR_9073	<=> NH3[s]	-1000	0
HMR_9075	<=> urate[s]	-1000	0
HMR_9077	<=> Na+[s]	-1000	0
HMR_9078	<=> HCO3-[s]	-1000	0
HMR_9079	<=> H+[s]	-1000	0
HMR_9080	<=> zinc[s]	-1000	0
HMR_9081	<=> K+[s]	-1000	0
HMR_9084	<=> ethanolamine[s]	-1000	0
HMR_9085	<=> glycerol[s]	-1000	0
HMR_9086	<=> acetate[s]	-1000	0
HMR_9087	<=> ornithine[s]	-1000	0
HMR_9091	<=> 4-aminobutyrate[s]	-1000	0
HMR_9092	<=> dopamine[s]	-1000	0
HMR_9093	<=> noradrenaline[s]	-1000	0
HMR_9094	<=> 5-hydroxy-L-tryptophan[s]	-1000	0
HMR_9095	<=> adrenaline[s]	-1000	0
HMR_9096	<=> Fe3+[s]	-1000	0
HMR_9097	<=> D-aspartate[s]	-1000	0
HMR_9098	<=> D-alanine[s]	-1000	0
HMR_9099	<=> ethanol[s]	-1000	0
HMR_9100	<=> 5-formyl-THF[s]	-1000	0
HMR_9101	<=> PNP[s]	-1000	0
HMR_9102	<=> lactose[s]	-1000	0
HMR_9111	<=> heparan sulfate proteoglycan[s]	-1000	0
HMR_9113	<=> keratan sulfate I[s]	-1000	0
HMR_9114	<=> keratan sulfate I, degradation product 1[s]	-1000	0
HMR_9115	<=> keratan sulfate II (core 2-linked)[s]	-1000	0
HMR_9116	<=> keratan sulfate II (core 4-linked)[s]	-1000	0
HMR_9117	<=> chondroitin sulfate A (GalNAc4S-GlcA) proteoglycan[s]	-1000	0
HMR_9118	<=> chondroitin sulfate B - dermatan sulfate (IdoA2S-GalNAc4S) proteoglycan[s]	-1000	0
HMR_9119	<=> chondroitin sulfate C (GalNAc6S-GlcA) proteoglycan[s]	-1000	0
HMR_9120	<=> chondroitin sulfate D (GlcNAc6S-GlcA2S) proteoglycan[s]	-1000	0
HMR_9121	<=> chondroitin sulfate E (GalNAc4,6diS-GlcA) proteoglycan[s]	-1000	0
HMR_9122	<=> hyaluronate[s]	-1000	0
HMR_9124	<=> de-Fuc form of PA6[s]	-1000	0
HMR_9125	<=> PA6[s]	-1000	0
HMR_9126	<=> n2m2nmasn[s]	-1000	0
HMR_9129	<=> estradiol-17beta 3-glucuronide[s]	-1000	0
HMR_9132	<=> acetoacetate[s]	-1000	0
HMR_9133	<=> pyruvate[s]	-1000	0
HMR_9134	<=> (R)-3-hydroxybutanoate[s]	-1000	0
HMR_9135	<=> L-lactate[s]	-1000	0
HMR_9136	<=> D-lactate[s]	-1000	0
HMR_9137	<=> mannose[s]	-1000	0
HMR_9139	<=> fructose[s]	-1000	0
HMR_9140	<=> galactose[s]	-1000	0
HMR_9147	<=> retinol[s]	-1000	0
HMR_9150	<=> chloride[s]	-1000	0
HMR_9151	<=> alpha-tocopherol[s]	-1000	0
HMR_9152	<=> alpha-tocotrienol[s]	-1000	0
HMR_9153	<=> gamma-tocopherol[s]	-1000	0
HMR_9154	<=> gamma-tocotrienol[s]	-1000	0
HMR_9155	<=> ITP[s]	-1000	0
HMR_9158	<=> ascorbate[s]	-1000	0
HMR_9160	<=> hydrogen-cyanide[s]	-1000	0
HMR_9161	<=> homoserine[s]	-1000	0
HMR_9165	<=> oxalate[s]	-1000	0
HMR_9166	<=> chitin-component[s]	-1000	0
HMR_9168	<=> glucosamine[s]	-1000	0
HMR_9169	<=> selenate[s]	-1000	0
HMR_9171	<=> 2-acetyl-1-alkyl-sn-glycero-3-phosphocholine[s]	-1000	0
HMR_9172	<=> 1-organyl-2-lyso-sn-glycero-3-phosphocholine[s]	-1000	0
HMR_9201	<=> citrulline[s]	-1000	0
HMR_9202	<=> apoC-lys[s]	-1000	0
HMR_9205	<=> 10-formyl-THF[s]	-1000	0
HMR_9206	<=> 10-formyl-THF-glu(5)[s]	-1000	0
HMR_9207	<=> 10-formyl-THF-glu(6)[s]	-1000	0
HMR_9208	<=> 10-formyl-THF-glu(7)[s]	-1000	0
HMR_9214	<=> 25-hydroxyvitamin D2[s]	-1000	0
HMR_9216	<=> 2-hydroxybutyrate[s]	-1000	0
HMR_9219	<=> L-dopa[s]	-1000	0
HMR_9220	<=> cGMP[s]	-1000	0
HMR_9232	<=> pentaglutamyl-folate(DHF)[s]	-1000	0
HMR_9235	<=> pentaglutamyl-folate(THF)[s]	-1000	0
HMR_9236	<=> hexaglutamyl-folate(DHF)[s]	-1000	0
HMR_9238	<=> hexaglutamyl-folate(THF)[s]	-1000	0
HMR_9239	<=> heptaglutamyl-folate(DHF)[s]	-1000	0
HMR_9240	<=> heptaglutamyl-folate(THF)[s]	-1000	0
HMR_9243	<=> acetone[s]	-1000	0
HMR_9247	<=> acetylcholine[s]	-1000	0
HMR_9253	<=> adenine[s]	-1000	0
HMR_9254	<=> adenosine[s]	-1000	0
HMR_9255	<=> ADP[s]	-1000	0
HMR_9258	<=> 1-alkyl-2-lysoglycerol-3-phosphocholine[s]	-1000	0
HMR_9259	<=> AKG[s]	-1000	0
HMR_9262	<=> AMP[s]	-1000	0
HMR_9270	<=> L-arabinose[s]	-1000	0
HMR_9273	<=> bilirubin[s]	-1000	0
HMR_9275	<=> cAMP[s]	-1000	0
HMR_9279	<=> cys-gly[s]	-1000	0
HMR_9280	<=> cholate[s]	-1000	0
HMR_9281	<=> glycocholate[s]	-1000	0
HMR_9282	<=> taurocholate[s]	-1000	0
HMR_9283	<=> glycochenodeoxycholate[s]	-1000	0
HMR_9284	<=> taurochenodeoxycholate[s]	-1000	0
HMR_9285	<=> cholesterol[s]	-1000	0
HMR_9287	<=> CMP[s]	-1000	0
HMR_9290	<=> creatine[s]	-1000	0
HMR_9291	<=> cytosine[s]	-1000	0
HMR_9295	<=> cytidine[s]	-1000	0
HMR_9296	<=> deoxycytidine[s]	-1000	0
HMR_9297	<=> deoxyadenosine[s]	-1000	0
HMR_9300	<=> deoxyguanosine[s]	-1000	0
HMR_9301	<=> dehydroascorbic acid[s]	-1000	0
HMR_9302	<=> dehydroepiandrosterone sulfate[s]	-1000	0
HMR_9303	<=> dihydrofolate[s]	-1000	0
HMR_9305	<=> deoxyinosine[s]	-1000	0
HMR_9310	<=> deoxyuridine[s]	-1000	0
HMR_9316	<=> estrone-glucuronide[s]	-1000	0
HMR_9318	<=> formate[s]	-1000	0
HMR_9330	<=> 6-deoxy-L-galactose[s]	-1000	0
HMR_9336	<=> globoside[s]	-1000	0
HMR_9338	<=> (5-L-glutamyl)-L-amino acid[s]	-1000	0
HMR_9340	<=> GDP[s]	-1000	0
HMR_9343	<=> GMP[s]	-1000	0
HMR_9346	<=> GQ1b[s]	-1000	0
HMR_9348	<=> guanosine[s]	-1000	0
HMR_9350	<=> GSSG[s]	-1000	0
HMR_9351	<=> GSH[s]	-1000	0
HMR_9352	<=> GTP[s]	-1000	0
HMR_9353	<=> guanine[s]	-1000	0
HMR_9354	<=> H2O2[s]	-1000	0
HMR_9359	<=> IDP[s]	-1000	0
HMR_9360	<=> IMP[s]	-1000	0
HMR_9362	<=> inosine[s]	-1000	0
HMR_9370	<=> maltose[s]	-1000	0
HMR_9383	<=> O2-[s]	-1000	0
HMR_9386	<=> hydroxide[s]	-1000	0
HMR_9394	<=> D-proline[s]	-1000	0
HMR_9396	<=> prostaglandin E1[s]	-1000	0
HMR_9397	<=> prostaglandin E2[s]	-1000	0
HMR_9398	<=> prostaglandin F2alpha[s]	-1000	0
HMR_9411	<=> sphingosine-1-phosphate[s]	-1000	0
HMR_9412	<=> serotonin[s]	-1000	0
HMR_9413	<=> starch structure 1[s]	-1000	0
HMR_9414	<=> starch structure 2[s]	-1000	0
HMR_9415	<=> succinate[s]	-1000	0
HMR_9416	<=> sucrose[s]	-1000	0
HMR_9417	<=> D-tagatose[s]	-1000	0
HMR_9418	<=> taurine[s]	-1000	0
HMR_9421	<=> THF[s]	-1000	0
HMR_9422	<=> thymine[s]	-1000	0
HMR_9426	<=> trehalose[s]	-1000	0
HMR_9427	<=> triiodothyronine[s]	-1000	0
HMR_9432	<=> thiosulfate[s]	-1000	0
HMR_9435	<=> UDP[s]	-1000	0
HMR_9436	<=> UMP[s]	-1000	0
HMR_9437	<=> uracil[s]	-1000	0
HMR_9438	<=> urea[s]	-1000	0
HMR_9439	<=> uridine[s]	-1000	0
HMR_9440	<=> UTP[s]	-1000	0
HMR_9447	<=> galactosylglycerol[s]	-1000	0
HMR_9458	<=> D-ribulose[s]	-1000	0
HMR_9460	<=> creatinine[s]	-1000	0
HMR_9682	<=> 4-nitrophenyl-phosphate[s]	-1000	0
HMR_9685	<=> D-glucitol[s]	-1000	0
HMR_9690	<=> orotate[s]	-1000	0
HMR_9692	<=> spermine dialdehyde[s]	-1000	0
HMR_9715	<=> spermine[s]	-1000	0
HMR_9730	<=> albumin[s]	-1000	0
HMR_9736	<=> cholesterol-ester pool[l]	-1000	0
newExRxn_1	<=> 2-phospho-D-glycerate[c]	-1000	0
newExRxn_2	<=> 4-hydroxyphenylpyruvate[c]	-1000	0
newExRxn_3	<=> 3-hydroxyanthranilate[c]	-1000	0
newExRxn_4	<=> 3-phospho-D-glycerate[c]	-1000	0
newExRxn_6	<=> trans-4-hydroxy-L-proline[c]	-1000	0
newExRxn_7	<=> 5-hydroxyindoleacetate[c]	-1000	0
newExRxn_8	<=> SAH[c]	-1000	0
newExRxn_9	<=> anthranilate[c]	-1000	0
newExRxn_10	<=> 3-ureidopropionate[c]	-1000	0
newExRxn_11	<=> carnosine[c]	-1000	0
newExRxn_12	<=> phosphocholine[c]	-1000	0
newExRxn_14	<=> dCMP[c]	-1000	0
newExRxn_15	<=> DHAP[s]	-1000	0
newExRxn_16	<=> dimethylglycine[c]	-1000	0
newExRxn_17	<=> ethanolamine-phosphate[c]	-1000	0
newExRxn_18	<=> fumarate[c]	-1000	0
newExRxn_19	<=> sn-glycerol-3-PC[c]	-1000	0
newExRxn_20	<=> glucuronate[c]	-1000	0
newExRxn_21	<=> glyceraldehyde[c]	-1000	0
newExRxn_22	<=> sn-glycerol-3-phosphate[c]	-1000	0
newExRxn_24	<=> guanidinoacetate[c]	-1000	0
newExRxn_25	<=> homocysteine[c]	-1000	0
newExRxn_26	<=> 3-hydroxy-L-kynurenine[c]	-1000	0
newExRxn_27	<=> isocitrate[c]	-1000	0
newExRxn_28	<=> 4-hydroxy-2-quinolinecarboxylic acid[c]	-1000	0
newExRxn_29	<=> L-2-aminoadipate[c]	-1000	0
newExRxn_30	<=> kynurenine[c]	-1000	0
newExRxn_31	<=> malate[c]	-1000	0
newExRxn_32	<=> nicotinate ribonucleotide[c]	-1000	0
newExRxn_33	<=> orotidine-5-phosphate[c]	-1000	0
newExRxn_34	<=> PEP[c]	-1000	0
newExRxn_35	<=> propanoate[s]	-1000	0
newExRxn_36	<=> quinolinate[c]	-1000	0
newExRxn_37	<=> spermidine[s]	-1000	0
newExRxn_38	<=> UDP-glucuronate[c]	-1000	0
newExRxn_39	<=> xanthine[c]	-1000	0
newExRxn_40	<=> xanthosine-5-phosphate[c]	-1000	0
newExRxn_41	<=> xanthosine[c]	-1000	0
newExRxn_43	<=> allantoin[c]	-1000	0
newExRxn_44	<=> cis-aconitate[c]	-1000	0
newExRxn_46	<=> methylmalonate[c]	-1000	0

## Sheet: PC_Ham
RxnID	Formula	LB	UB
HMR_7108	<=> benzo[a]pyrene[s]	-1000	0
HMR_7110	<=> naphthalene[s]	-1000	0
HMR_7112	<=> aflatoxin B1[s]	-1000	0
HMR_7114	<=> trichloroethene[s]	-1000	0
HMR_7116	<=> bromobenzene[s]	-1000	0
HMR_7118	<=> 7,12-dimethylbenz[a]anthracene[s]	-1000	0
HMR_7120	<=> 4-(n-nitrosomethylamino)-1-(3-pyridyl)-1-butanone[s]	-1000	0
HMR_7122	<=> 1-nitronaphthalene[s]	-1000	0
HMR_7124	<=> 1,1-dichloroethylene[s]	-1000	0
HMR_7126	<=> 1,2-dibromoethane[s]	-1000	0
HMR_9024	=> chylomicron[s]	0	0
HMR_9025	=> VLDL[s]	0	0
HMR_9028	<=> chylomicron remnant[s]	-1000	0
HMR_9029	<=> VLDL remnant[s]	-1000	0
HMR_9030	<=> HDL remnant[s]	-1000	0
HMR_9032	<=> SMCFA-blood-pool[s]	-1000	0
HMR_9033	<=> NEFA blood pool in[s]	-1000	1000
HMR_9034	<=> glucose[s]	-1000	1000
HMR_9035	<=> linoleate[s]	-1000	1000
HMR_9036	<=> linolenate[s]	-1000	1000
HMR_9037	<=> phytanic acid[s]	-1000	0
HMR_9038	<=> histidine[s]	-1000	1000
HMR_9039	<=> isoleucine[s]	-1000	1000
HMR_9040	<=> leucine[s]	-1000	1000
HMR_9041	<=> lysine[s]	-1000	1000
HMR_9042	<=> methionine[s]	-1000	1000
HMR_9043	<=> phenylalanine[s]	-1000	1000
HMR_9044	<=> threonine[s]	-1000	1000
HMR_9045	<=> tryptophan[s]	-1000	1000
HMR_9046	<=> valine[s]	-1000	1000
HMR_9047	<=> H2O[s]	-1000	1000
HMR_9048	<=> O2[s]	-1000	1000
HMR_9049	<=> VLDL[s]	-1000	0
HMR_9052	chylomicron remnant[s] =>	0	1000
HMR_9053	VLDL remnant[s] =>	0	1000
HMR_9054	HDL remnant[s] =>	0	1000
HMR_9058	<=> CO2[s]	-1000	0
HMR_9061	<=> alanine[s]	-1000	1000
HMR_9062	<=> asparagine[s]	-1000	1000
HMR_9063	<=> glutamine[s]	-1000	1000
HMR_9064	<=> tyrosine[s]	-1000	1000
HMR_9065	<=> cysteine[s]	-1000	1000
HMR_9066	<=> arginine[s]	-1000	1000
HMR_9067	<=> glycine[s]	-1000	1000
HMR_9068	<=> proline[s]	-1000	1000
HMR_9069	<=> serine[s]	-1000	1000
HMR_9070	<=> aspartate[s]	-1000	1000
HMR_9071	<=> glutamate[s]	-1000	1000
HMR_9072	<=> Pi[s]	-1000	1000
HMR_9073	<=> NH3[s]	-1000	0
HMR_9074	<=> sulfate[s]	-1000	1000
HMR_9075	<=> urate[s]	-1000	0
HMR_9076	<=> Fe2+[s]	-1000	1000
HMR_9077	<=> Na+[s]	-1000	0
HMR_9078	<=> HCO3-[s]	-1000	0
HMR_9079	<=> H+[s]	-1000	0
HMR_9080	<=> zinc[s]	-1000	0
HMR_9081	<=> K+[s]	-1000	0
HMR_9083	<=> choline[s]	-1000	1000
HMR_9084	<=> ethanolamine[s]	-1000	0
HMR_9085	<=> glycerol[s]	-1000	0
HMR_9086	<=> acetate[s]	-1000	0
HMR_9087	<=> ornithine[s]	-1000	0
HMR_9091	<=> 4-aminobutyrate[s]	-1000	0
HMR_9092	<=> dopamine[s]	-1000	0
HMR_9093	<=> noradrenaline[s]	-1000	0
HMR_9094	<=> 5-hydroxy-L-tryptophan[s]	-1000	0
HMR_9095	<=> adrenaline[s]	-1000	0
HMR_9096	<=> Fe3+[s]	-1000	0
HMR_9097	<=> D-aspartate[s]	-1000	0
HMR_9098	<=> D-alanine[s]	-1000	0
HMR_9099	<=> ethanol[s]	-1000	0
HMR_9101	<=> PNP[s]	-1000	0
HMR_9102	<=> lactose[s]	-1000	0
HMR_9104	<=> 1-methylnicotinamide[s]	-1000	0
HMR_9109	<=> biotin[s]	-1000	1000
HMR_9111	<=> heparan sulfate proteoglycan[s]	-1000	0
HMR_9113	<=> keratan sulfate I[s]	-1000	0
HMR_9115	<=> keratan sulfate II (core 2-linked)[s]	-1000	0
HMR_9116	<=> keratan sulfate II (core 4-linked)[s]	-1000	0
HMR_9117	<=> chondroitin sulfate A (GalNAc4S-GlcA) proteoglycan[s]	-1000	0
HMR_9118	<=> chondroitin sulfate B - dermatan sulfate (IdoA2S-GalNAc4S) proteoglycan[s]	-1000	0
HMR_9119	<=> chondroitin sulfate C (GalNAc6S-GlcA) proteoglycan[s]	-1000	0
HMR_9120	<=> chondroitin sulfate D (GlcNAc6S-GlcA2S) proteoglycan[s]	-1000	0
HMR_9121	<=> chondroitin sulfate E (GalNAc4,6diS-GlcA) proteoglycan[s]	-1000	0
HMR_9122	<=> hyaluronate[s]	-1000	0
HMR_9124	<=> de-Fuc form of PA6[s]	-1000	0
HMR_9126	<=> n2m2nmasn[s]	-1000	0
HMR_9129	<=> estradiol-17beta 3-glucuronide[s]	-1000	0
HMR_9132	<=> acetoacetate[s]	-1000	0
HMR_9133	<=> pyruvate[s]	-1000	0
HMR_9134	<=> (R)-3-hydroxybutanoate[s]	-1000	0
HMR_9135	<=> L-lactate[s]	-1000	0
HMR_9136	<=> D-lactate[s]	-1000	0
HMR_9137	<=> mannose[s]	-1000	0
HMR_9139	<=> fructose[s]	-1000	0
HMR_9140	<=> galactose[s]	-1000	0
HMR_9145	<=> pantothenate[s]	-1000	1000
HMR_9147	<=> retinol[s]	-1000	0
HMR_9150	<=> chloride[s]	-1000	0
HMR_9155	<=> ITP[s]	-1000	0
HMR_9156	<=> dITP[s]	-1000	0
HMR_9158	<=> ascorbate[s]	-1000	0
HMR_9159	<=> thiamin[s]	-1000	1000
HMR_9160	<=> hydrogen-cyanide[s]	-1000	0
HMR_9161	<=> homoserine[s]	-1000	0
HMR_9165	<=> oxalate[s]	-1000	0
HMR_9166	<=> chitin-component[s]	-1000	0
HMR_9168	<=> glucosamine[s]	-1000	0
HMR_9169	<=> selenate[s]	-1000	0
HMR_9171	<=> 2-acetyl-1-alkyl-sn-glycero-3-phosphocholine[s]	-1000	0
HMR_9172	<=> 1-organyl-2-lyso-sn-glycero-3-phosphocholine[s]	-1000	0
HMR_9201	<=> citrulline[s]	-1000	0
HMR_9205	<=> 10-formyl-THF[s]	-1000	0
HMR_9206	<=> 10-formyl-THF-glu(5)[s]	-1000	0
HMR_9207	<=> 10-formyl-THF-glu(6)[s]	-1000	0
HMR_9208	<=> 10-formyl-THF-glu(7)[s]	-1000	0
HMR_9214	<=> 25-hydroxyvitamin D2[s]	-1000	0
HMR_9216	<=> 2-hydroxybutyrate[s]	-1000	0
HMR_9219	<=> L-dopa[s]	-1000	0
HMR_9220	<=> cGMP[s]	-1000	0
HMR_9232	<=> pentaglutamyl-folate(DHF)[s]	-1000	0
HMR_9234	<=> 5-methyl-THF[s]	-1000	0
HMR_9235	<=> pentaglutamyl-folate(THF)[s]	-1000	0
HMR_9236	<=> hexaglutamyl-folate(DHF)[s]	-1000	0
HMR_9238	<=> hexaglutamyl-folate(THF)[s]	-1000	0
HMR_9239	<=> heptaglutamyl-folate(DHF)[s]	-1000	0
HMR_9240	<=> heptaglutamyl-folate(THF)[s]	-1000	0
HMR_9243	<=> acetone[s]	-1000	0
HMR_9247	<=> acetylcholine[s]	-1000	0
HMR_9253	<=> adenine[s]	-1000	0
HMR_9254	<=> adenosine[s]	-1000	0
HMR_9255	<=> ADP[s]	-1000	0
HMR_9258	<=> 1-alkyl-2-lysoglycerol-3-phosphocholine[s]	-1000	0
HMR_9259	<=> AKG[s]	-1000	0
HMR_9260	<=> beta-alanine[s]	-1000	0
HMR_9262	<=> AMP[s]	-1000	0
HMR_9269	<=> aquacob(III)alamin[s]	-1000	1000
HMR_9270	<=> L-arabinose[s]	-1000	0
HMR_9271	<=> bilirubin-bisglucuronoside[s]	-1000	0
HMR_9272	<=> bilirubin-monoglucuronoside[s]	-1000	0
HMR_9273	<=> bilirubin[s]	-1000	0
HMR_9275	<=> cAMP[s]	-1000	0
HMR_9279	<=> cys-gly[s]	-1000	0
HMR_9280	<=> cholate[s]	-1000	0
HMR_9281	<=> glycocholate[s]	-1000	0
HMR_9282	<=> taurocholate[s]	-1000	0
HMR_9283	<=> glycochenodeoxycholate[s]	-1000	0
HMR_9284	<=> taurochenodeoxycholate[s]	-1000	0
HMR_9285	<=> cholesterol[s]	-1000	0
HMR_9286	<=> citrate[s]	-1000	0
HMR_9287	<=> CMP[s]	-1000	0
HMR_9290	<=> creatine[s]	-1000	0
HMR_9291	<=> cytosine[s]	-1000	0
HMR_9292	<=> L-carnitine[s]	-1000	0
HMR_9295	<=> cytidine[s]	-1000	0
HMR_9296	<=> deoxycytidine[s]	-1000	0
HMR_9297	<=> deoxyadenosine[s]	-1000	0
HMR_9299	<=> debrisoquin[s]	-1000	0
HMR_9300	<=> deoxyguanosine[s]	-1000	0
HMR_9301	<=> dehydroascorbic acid[s]	-1000	0
HMR_9302	<=> dehydroepiandrosterone sulfate[s]	-1000	0
HMR_9303	<=> dihydrofolate[s]	-1000	0
HMR_9305	<=> deoxyinosine[s]	-1000	0
HMR_9310	<=> deoxyuridine[s]	-1000	0
HMR_9316	<=> estrone-glucuronide[s]	-1000	0
HMR_9317	<=> estrone 3-sulfate[s]	-1000	0
HMR_9318	<=> formate[s]	-1000	0
HMR_9338	<=> (5-L-glutamyl)-L-amino acid[s]	-1000	0
HMR_9340	<=> GDP[s]	-1000	0
HMR_9343	<=> GMP[s]	-1000	0
HMR_9348	<=> guanosine[s]	-1000	0
HMR_9349	<=> GT1a[s]	-1000	0
HMR_9350	<=> GSSG[s]	-1000	0
HMR_9351	<=> GSH[s]	-1000	0
HMR_9352	<=> GTP[s]	-1000	0
HMR_9353	<=> guanine[s]	-1000	0
HMR_9354	<=> H2O2[s]	-1000	0
HMR_9358	<=> hypoxanthine[s]	-1000	1000
HMR_9359	<=> IDP[s]	-1000	0
HMR_9360	<=> IMP[s]	-1000	0
HMR_9361	<=> inositol[s]	-1000	1000
HMR_9362	<=> inosine[s]	-1000	0
HMR_9363	<=> cystine[s]	-1000	0
HMR_9367	<=> LTD4[s]	-1000	0
HMR_9368	<=> leukotriene E4[s]	-1000	0
HMR_9370	<=> maltose[s]	-1000	0
HMR_9383	<=> O2-[s]	-1000	0
HMR_9386	<=> hydroxide[s]	-1000	0
HMR_9394	<=> D-proline[s]	-1000	0
HMR_9396	<=> prostaglandin E1[s]	-1000	0
HMR_9397	<=> prostaglandin E2[s]	-1000	0
HMR_9398	<=> prostaglandin F2alpha[s]	-1000	0
HMR_9404	<=> retinoate[s]	-1000	1000
HMR_9407	<=> D-serine[s]	-1000	0
HMR_9412	<=> serotonin[s]	-1000	0
HMR_9413	<=> starch structure 1[s]	-1000	0
HMR_9414	<=> starch structure 2[s]	-1000	0
HMR_9416	<=> sucrose[s]	-1000	0
HMR_9417	<=> D-tagatose[s]	-1000	0
HMR_9418	<=> taurine[s]	-1000	0
HMR_9421	<=> THF[s]	-1000	0
HMR_9422	<=> thymine[s]	-1000	0
HMR_9423	<=> thymidine[s]	-1000	1000
HMR_9424	<=> thyroxine[s]	-1000	0
HMR_9426	<=> trehalose[s]	-1000	0
HMR_9427	<=> triiodothyronine[s]	-1000	0
HMR_9432	<=> thiosulfate[s]	-1000	0
HMR_9435	<=> UDP[s]	-1000	0
HMR_9436	<=> UMP[s]	-1000	0
HMR_9437	<=> uracil[s]	-1000	0
HMR_9438	<=> urea[s]	-1000	0
HMR_9439	<=> uridine[s]	-1000	0
HMR_9440	<=> UTP[s]	-1000	0
HMR_9447	<=> galactosylglycerol[s]	-1000	0
HMR_9450	<=> XTP[s]	-1000	0
HMR_9458	<=> D-ribulose[s]	-1000	0
HMR_9460	<=> creatinine[s]	-1000	0
HMR_9682	<=> 4-nitrophenyl-phosphate[s]	-1000	0
HMR_9684	<=> agmatine[s]	-1000	0
HMR_9685	<=> D-glucitol[s]	-1000	0
HMR_9691	<=> pyridoxal-phosphate[s]	-1000	0
HMR_9695	<=> G00040[s]	-1000	0
HMR_9730	<=> albumin[s]	-1000	0
HMR_9736	<=> cholesterol-ester pool[l]	-1000	0
newExRxn_1	<=> 2-phospho-D-glycerate[c]	-1000	0
newExRxn_2	<=> 4-hydroxyphenylpyruvate[c]	-1000	0
newExRxn_4	<=> 3-phospho-D-glycerate[c]	-1000	0
newExRxn_5	<=> 4-hydroxybenzoate[c]	-1000	0
newExRxn_6	<=> trans-4-hydroxy-L-proline[c]	-1000	0
newExRxn_7	<=> 5-hydroxyindoleacetate[c]	-1000	0
newExRxn_8	<=> SAH[c]	-1000	0
newExRxn_10	<=> 3-ureidopropionate[c]	-1000	0
newExRxn_11	<=> carnosine[c]	-1000	0
newExRxn_12	<=> phosphocholine[c]	-1000	0
newExRxn_14	<=> dCMP[c]	-1000	0
newExRxn_15	<=> DHAP[s]	-1000	0
newExRxn_17	<=> ethanolamine-phosphate[c]	-1000	0
newExRxn_18	<=> fumarate[c]	-1000	0
newExRxn_19	<=> sn-glycerol-3-PC[c]	-1000	0
newExRxn_20	<=> glucuronate[c]	-1000	0
newExRxn_21	<=> glyceraldehyde[c]	-1000	0
newExRxn_22	<=> sn-glycerol-3-phosphate[c]	-1000	0
newExRxn_24	<=> guanidinoacetate[c]	-1000	0
newExRxn_25	<=> homocysteine[c]	-1000	0
newExRxn_26	<=> 3-hydroxy-L-kynurenine[c]	-1000	0
newExRxn_27	<=> isocitrate[c]	-1000	0
newExRxn_28	<=> 4-hydroxy-2-quinolinecarboxylic acid[c]	-1000	0
newExRxn_29	<=> L-2-aminoadipate[c]	-1000	0
newExRxn_30	<=> kynurenine[c]	-1000	0
newExRxn_31	<=> malate[c]	-1000	0
newExRxn_32	<=> nicotinate ribonucleotide[c]	-1000	0
newExRxn_33	<=> orotidine-5-phosphate[c]	-1000	0
newExRxn_34	<=> PEP[c]	-1000	0
newExRxn_35	<=> propanoate[s]	-1000	0
newExRxn_38	<=> UDP-glucuronate[c]	-1000	0
newExRxn_39	<=> xanthine[c]	-1000	0
newExRxn_40	<=> xanthosine-5-phosphate[c]	-1000	0
newExRxn_41	<=> xanthosine[c]	-1000	0
newExRxn_43	<=> allantoin[c]	-1000	0
newExRxn_46	<=> methylmalonate[c]	-1000	0
newExRxn_47	<=> lithocholate[s]	-1000	0
newExRxn_48	<=> taurolithocholate[s]	-1000	0
CancerBiomass_Ex	cancer_biomass[s] =>	0	1
EXC_IN_m01830c	=> folate[c]	-1000	1000
EXC_IN_m02583c	=> nicotinamide[c]	-1000	1000
EXC_IN_m50	=> riboflavin[s]	-1000	1000
EXC_IN_m01358c	=> apocytochrome-C[c]	-1000	1000
EXC_IN_m01350c	=> apoA1[c]	-1000	1000
