# Supplementary material for: Flux balance analysis predicts essential genes in clear cell renal cell carcinoma metabolism
Source: Sci Rep. 2015 Jun 4;5:10738. doi: 10.1038/srep10738 (PMC4603759; doi:10.1038/srep10738)
Supplement: Supplementary Dataset 3 [file srep10738-s4.xls]

## Sheet: ccRCC_onlyTopology
Gene KO	Maximum biomass equation flux
	FBS	HAM
ENSG00000001036	1	1
ENSG00000001084	1	1
ENSG00000001630	1	1
ENSG00000002726	1	1
ENSG00000003989	0	1
ENSG00000006530	0	0
ENSG00000008311	1	1
ENSG00000008513	1	1
ENSG00000011083	1	1
ENSG00000011376	1	1
ENSG00000011405	1	1
ENSG00000012779	1	1
ENSG00000013375	1	1
ENSG00000014641	1	1
ENSG00000015520	1	1
ENSG00000016391	1	1
ENSG00000021488	1	1
ENSG00000023330	1	1
ENSG00000031698	1	1
ENSG00000035687	1	0
ENSG00000047457	1	1
ENSG00000048392	1	0
ENSG00000052802	1	0
ENSG00000056998	1	1
ENSG00000057252	1	1
ENSG00000059804	1	1
ENSG00000060762	1	1
ENSG00000060982	1	1
ENSG00000062485	1	1
ENSG00000063854	1	1
ENSG00000065427	1	1
ENSG00000067704	1	1
ENSG00000068120	1	1
ENSG00000071967	1	1
ENSG00000074696	1	1
ENSG00000077044	1	1
ENSG00000079459	1	0
ENSG00000079739	1	0
ENSG00000080819	1	1
ENSG00000081800	1	1
ENSG00000082212	1	1
ENSG00000084110	1	1
ENSG00000084754	0	0
ENSG00000084774	1	0
ENSG00000085662	1	1
ENSG00000086544	1	1
ENSG00000087085	1	1
ENSG00000087157	0	0
ENSG00000088002	1	1
ENSG00000088386	1	1
ENSG00000088766	0	0
ENSG00000090013	1	1
ENSG00000090054	0	0
ENSG00000090402	1	1
ENSG00000091483	1	1
ENSG00000092621	1	1
ENSG00000092964	1	1
ENSG00000093010	1	1
ENSG00000093217	1	1
ENSG00000095303	1	1
ENSG00000095321	1	1
ENSG00000099194	0	0
ENSG00000100024	1	1
ENSG00000100031	1	1
ENSG00000100033	1	1
ENSG00000100075	1	1
ENSG00000100288	1	0
ENSG00000100422	1	1
ENSG00000100504	1	1
ENSG00000100577	1	1
ENSG00000100714	1	1
ENSG00000100983	1	1
ENSG00000101290	0	0
ENSG00000101365	1	1
ENSG00000101438	1	1
ENSG00000101444	1	1
ENSG00000101473	1	1
ENSG00000101577	0	0
ENSG00000101638	1	1
ENSG00000101846	1	1
ENSG00000101986	1	1
ENSG00000102312	1	0
ENSG00000102393	1	1
ENSG00000102967	1	0
ENSG00000103150	1	1
ENSG00000103257	1	1
ENSG00000103485	1	1
ENSG00000103502	0	0
ENSG00000103546	1	1
ENSG00000103876	1	1
ENSG00000104325	1	1
ENSG00000104549	1	0
ENSG00000104687	1	1
ENSG00000104812	0	0
ENSG00000105220	1	1
ENSG00000105607	1	1
ENSG00000105618	1	1
ENSG00000105655	0	1
ENSG00000105835	1	1
ENSG00000105953	1	1
ENSG00000106105	1	1
ENSG00000106633	1	1
ENSG00000106688	1	1
ENSG00000107789	1	1
ENSG00000107798	1	1
ENSG00000108381	1	1
ENSG00000108439	1	1
ENSG00000108479	1	1
ENSG00000108528	1	1
ENSG00000108839	1	1
ENSG00000108846	1	1
ENSG00000109452	1	1
ENSG00000109610	1	1
ENSG00000109814	1	1
ENSG00000109929	1	0
ENSG00000110619	1	1
ENSG00000110911	1	1
ENSG00000110921	1	0
ENSG00000110958	1	1
ENSG00000111058	1	1
ENSG00000111144	1	1
ENSG00000111640	1	1
ENSG00000111669	1	1
ENSG00000111726	1	1
ENSG00000111728	1	1
ENSG00000112077	1	1
ENSG00000112096	1	1
ENSG00000112294	1	1
ENSG00000112394	1	1
ENSG00000112759	1	0
ENSG00000112972	1	1
ENSG00000112992	1	1
ENSG00000113161	1	0
ENSG00000113643	1	1
ENSG00000113790	1	1
ENSG00000114021	1	1
ENSG00000114480	1	1
ENSG00000114491	1	0
ENSG00000115361	0	0
ENSG00000115652	1	1
ENSG00000115866	1	1
ENSG00000115902	1	1
ENSG00000115919	1	1
ENSG00000116096	1	1
ENSG00000116133	1	1
ENSG00000116199	1	1
ENSG00000116337	1	1
ENSG00000116874	1	1
ENSG00000116984	1	1
ENSG00000117054	0	0
ENSG00000117118	1	1
ENSG00000117305	1	1
ENSG00000117308	1	1
ENSG00000117479	1	1
ENSG00000117592	1	1
ENSG00000118363	1	1
ENSG00000119125	1	1
ENSG00000119537	0	0
ENSG00000119689	1	1
ENSG00000119711	1	1
ENSG00000120254	1	1
ENSG00000122729	1	1
ENSG00000122971	1	1
ENSG00000123643	1	1
ENSG00000124357	1	1
ENSG00000124713	1	1
ENSG00000125166	1	1
ENSG00000125246	1	1
ENSG00000125257	1	1
ENSG00000125454	1	0
ENSG00000125458	1	1
ENSG00000125772	1	1
ENSG00000125877	1	1
ENSG00000126088	1	1
ENSG00000126522	1	1
ENSG00000127125	1	1
ENSG00000127884	0	0
ENSG00000128050	1	1
ENSG00000128059	1	1
ENSG00000128274	1	1
ENSG00000129151	1	1
ENSG00000129596	1	1
ENSG00000130005	1	1
ENSG00000130707	1	1
ENSG00000130821	1	1
ENSG00000131069	1	1
ENSG00000131473	1	1
ENSG00000131844	1	1
ENSG00000132142	1	1
ENSG00000132196	1	0
ENSG00000132437	1	1
ENSG00000132570	1	1
ENSG00000132837	1	1
ENSG00000134255	0	0
ENSG00000134294	1	1
ENSG00000134326	0	0
ENSG00000134333	1	1
ENSG00000134684	1	1
ENSG00000135002	1	1
ENSG00000135069	1	1
ENSG00000135318	1	1
ENSG00000135423	1	1
ENSG00000135454	1	1
ENSG00000135929	1	1
ENSG00000136371	1	1
ENSG00000136628	1	1
ENSG00000137106	1	1
ENSG00000137563	1	1
ENSG00000137968	1	1
ENSG00000137992	1	1
ENSG00000138030	1	1
ENSG00000138035	1	1
ENSG00000138074	1	1
ENSG00000138363	1	1
ENSG00000138621	1	1
ENSG00000138801	1	1
ENSG00000139631	1	1
ENSG00000140675	1	1
ENSG00000140795	1	1
ENSG00000141744	1	1
ENSG00000142168	1	1
ENSG00000142319	1	1
ENSG00000142875	1	1
ENSG00000143149	1	1
ENSG00000143224	1	1
ENSG00000143774	1	1
ENSG00000143797	1	1
ENSG00000143815	1	1
ENSG00000143891	1	1
ENSG00000144136	1	1
ENSG00000144908	1	1
ENSG00000145020	1	1
ENSG00000146070	1	1
ENSG00000146166	1	1
ENSG00000146477	1	1
ENSG00000146701	1	1
ENSG00000146733	1	1
ENSG00000147383	1	0
ENSG00000148090	1	1
ENSG00000148154	1	1
ENSG00000148218	1	1
ENSG00000148795	1	1
ENSG00000149476	1	1
ENSG00000149485	1	1
ENSG00000149742	0	0
ENSG00000149809	1	1
ENSG00000149925	1	1
ENSG00000150540	1	1
ENSG00000150768	1	1
ENSG00000151093	1	1
ENSG00000151229	1	1
ENSG00000152904	1	0
ENSG00000153395	1	1
ENSG00000153574	1	0
ENSG00000154027	1	1
ENSG00000155380	1	1
ENSG00000155893	1	1
ENSG00000156471	0	0
ENSG00000157064	1	1
ENSG00000157184	0	0
ENSG00000158104	1	1
ENSG00000158669	0	0
ENSG00000159131	1	1
ENSG00000159267	1	1
ENSG00000159322	1	1
ENSG00000159423	1	1
ENSG00000160190	0	0
ENSG00000160209	1	1
ENSG00000160211	1	0
ENSG00000160285	1	0
ENSG00000160688	1	1
ENSG00000161217	0	0
ENSG00000161533	1	1
ENSG00000161905	1	1
ENSG00000162174	1	1
ENSG00000162688	1	1
ENSG00000163344	1	0
ENSG00000164904	1	1
ENSG00000165029	1	1
ENSG00000165646	1	1
ENSG00000165704	1	1
ENSG00000166224	1	1
ENSG00000166548	1	0
ENSG00000166986	1	1
ENSG00000167165	1	1
ENSG00000167508	1	0
ENSG00000167588	1	1
ENSG00000167699	1	1
ENSG00000168237	1	1
ENSG00000168291	1	1
ENSG00000168393	1	0
ENSG00000169239	1	1
ENSG00000169710	1	1
ENSG00000169738	1	1
ENSG00000169919	1	1
ENSG00000170266	1	1
ENSG00000170385	1	1
ENSG00000170525	1	1
ENSG00000170786	1	1
ENSG00000171097	1	1
ENSG00000171174	1	1
ENSG00000172053	1	1
ENSG00000172482	1	1
ENSG00000172890	1	1
ENSG00000172893	1	0
ENSG00000173599	1	1
ENSG00000173638	1	1
ENSG00000174669	1	1
ENSG00000175445	1	1
ENSG00000176454	1	1
ENSG00000176890	1	1
ENSG00000176974	1	1
ENSG00000177156	1	1
ENSG00000178537	1	1
ENSG00000178802	1	1
ENSG00000178921	1	1
ENSG00000180638	1	1
ENSG00000182199	1	1
ENSG00000183044	1	1
ENSG00000183048	1	0
ENSG00000183077	1	1
ENSG00000184254	1	0
ENSG00000184470	1	1
ENSG00000185875	1	1
ENSG00000185973	1	1
ENSG00000186009	1	1
ENSG00000186111	1	1
ENSG00000186115	1	1
ENSG00000188690	1	1
ENSG00000188833	1	1
ENSG00000196139	1	1
ENSG00000196177	0	0
ENSG00000196511	1	1
ENSG00000196839	1	1
ENSG00000197375	1	1
ENSG00000197406	1	1
ENSG00000197580	1	1
ENSG00000197713	1	1
ENSG00000197894	1	1
ENSG00000198130	1	1
ENSG00000198805	1	0
ENSG00000198931	1	0
ENSG00000203857	1	1
ENSG00000204394	1	1
ENSG00000206527	1	1
ENSG00000213930	0	0
ENSG00000214013	1	1
ENSG00000225697	1	1
ENSG00000235863	1	1
ENSG00000241360	1	1
ENSG00000241878	0	0
ENSG00000241973	1	1
ENSG00000242612	1	1
ENSG00000248098	1	1
ENSG00000250799	1	1
ENSG00000256269	1	1
ENSG00000259431	1	1
ENSG00000142657	1	0
ENSG00000163655	1	0
ENSG00000178035	1	0
ENSG00000143753	0	0
ENSG00000177000	1	1
ENSG00000073060	1	1
ENSG00000130164	1	1
ENSG00000213398	1	0

## Sheet: ccRCC_ExchangeFluxes
Gene KO	Maximum biomass equation flux
	FBS							HAM
	786-O	A498	ACHN	CAKI-1	RXF-393	Tk-10	UO-31	786-O	A498	ACHN	CAKI-1	RXF-393	Tk-10	UO-31
WT	85.92	60.69	74.43	68.09	26	46.21	59	96.85	110.86	109.47	108.48	93.5	94.41	94.74
ENSG00000001036	85.92	60.69	74.43	68.09	26	46.21	59	96.85	110.86	109.47	108.48	93.5	94.41	94.74
ENSG00000001084	NaN	NaN	74.43	68.09	NaN	NaN	NaN	96.85	110.86	109.47	108.48	93.5	94.41	94.74
ENSG00000001630	85.92	60.66	74.37	68.07	25.97	46.21	59	96.6	110.56	109.19	108.21	93.26	94.19	94.52
ENSG00000002726	NaN	NaN	NaN	NaN	NaN	NaN	NaN	28.7	83.42	95.07	75.72	21.39	30.89	21.95
ENSG00000003989	NaN	NaN	NaN	NaN	NaN	NaN	NaN	96.85	109.33	106.19	108.35	93.5	94.41	94.74
ENSG00000006530	NaN	0	NaN	0	0	NaN	0	0	0	0	0	0	0	0
ENSG00000008311	85.92	54.55	62.22	61.06	13.2	46.21	59	38.91	110.86	109.47	108.48	29	41.87	29.76
ENSG00000008513	85.92	60.69	74.43	68.09	26	46.21	59	96.85	110.86	109.47	108.48	93.5	94.41	94.74
ENSG00000011083	85.92	60.69	74.43	68.09	26	46.21	59	96.85	110.86	109.47	108.48	93.5	94.41	94.74
ENSG00000011376	85.92	60.69	74.43	68.09	26	46.21	59	96.85	110.86	109.47	108.48	93.5	94.41	94.74
ENSG00000011405	85.92	60.69	74.43	68.09	26	46.21	59	96.85	110.86	109.47	108.48	93.5	94.41	94.74
ENSG00000012779	85.92	60.69	74.43	68.09	26	46.21	59	96.85	110.86	109.47	108.48	93.5	94.41	94.74
ENSG00000013375	85.92	60.69	74.43	68.09	26	46.21	59	96.85	110.86	109.47	108.48	93.5	94.41	94.74
ENSG00000014641	85.92	60.69	74.43	68.09	26	46.21	59	96.85	110.86	109.47	108.48	93.5	94.41	94.74
ENSG00000015520	84.03	57.17	71.72	63.63	25.88	46.21	59	96.85	110.86	109.47	108.48	93.5	94.41	94.74
ENSG00000016391	85.92	60.69	74.43	68.09	26	46.21	59	96.85	110.86	109.47	108.48	93.5	94.41	94.74
ENSG00000021488	NaN	NaN	74.43	68.09	NaN	NaN	NaN	96.85	110.86	109.47	108.48	93.5	94.41	94.74
ENSG00000023330	85.92	60.69	74.43	68.09	26	46.21	59	96.85	110.86	109.47	108.48	93.5	94.41	94.74
ENSG00000031698	85.92	60.69	74.43	68.09	26	46.21	59	96.85	110.86	109.47	108.48	93.5	94.41	94.74
ENSG00000035687	NaN	NaN	NaN	NaN	NaN	NaN	NaN	17.24	36.33	19.98	30.46	13.33	3.65	12.9
ENSG00000047457	85.92	60.69	74.43	68.09	26	46.21	59	96.85	110.86	109.47	108.48	93.5	94.41	94.74
ENSG00000048392	NaN	NaN	NaN	NaN	NaN	NaN	NaN	0	NaN	NaN	0	0	0	0
ENSG00000052802	NaN	NaN	NaN	NaN	NaN	NaN	NaN	0	0	0	0	0	0	0
ENSG00000056998	85.92	60.69	74.43	68.09	26	46.21	59	96.85	110.86	109.47	108.48	93.5	94.41	94.74
ENSG00000057252	85.92	60.69	74.43	68.09	26	46.21	59	96.85	110.86	109.47	108.48	93.5	94.41	94.74
ENSG00000059804	85.92	60.69	74.43	68.09	26	46.21	59	96.85	110.86	109.47	108.48	93.5	94.41	94.74
ENSG00000060762	85.92	NaN	74.43	67.22	NaN	46.21	59	96.85	110.86	109.47	108.48	93.5	94.41	94.74
ENSG00000060982	NaN	NaN	NaN	NaN	NaN	NaN	NaN	NaN	NaN	NaN	NaN	NaN	NaN	5.45
ENSG00000062485	56.39	12.46	35.44	29.81	NaN	46.21	59	85.71	104.94	98.12	98.69	82.09	83.43	83.27
ENSG00000063854	85.92	60.69	74.43	68.09	26	46.21	59	96.85	110.86	109.47	108.48	93.5	94.41	94.74
ENSG00000065427	85.92	60.69	74.43	68.09	26	46.21	59	96.85	110.86	109.47	108.48	93.5	94.41	94.74
ENSG00000067704	85.92	60.69	74.43	68.09	26	46.21	59	96.85	110.86	109.47	108.48	93.5	94.41	94.74
ENSG00000068120	85.92	60.69	74.43	68.09	26	46.21	59	96.85	110.86	109.47	108.48	93.5	94.41	94.74
ENSG00000071967	85.92	60.69	74.43	68.09	26	46.21	59	96.85	110.86	109.47	108.48	93.5	94.41	94.74
ENSG00000074696	85.92	58.11	71.32	65.24	24.88	46.21	59	78.61	89.3	88.23	87.26	76.42	77.76	76.97
ENSG00000077044	85.92	60.28	73.94	67.64	25.83	46.21	59	96.17	110.05	108.71	107.73	92.85	93.83	94.15
ENSG00000079459	NaN	NaN	NaN	NaN	NaN	NaN	NaN	0	0	0	0	0	0	0
ENSG00000079739	85.92	60.19	73.87	67.57	25.81	46.21	59	0	0	0	NaN	NaN	0	0
ENSG00000080819	85.92	60.69	74.43	68.09	26	46.21	59	96.85	110.86	109.47	108.48	93.5	94.41	94.74
ENSG00000081800	85.92	60.69	74.43	68.09	26	46.21	59	96.85	110.86	109.47	108.48	93.5	94.41	94.74
ENSG00000082212	85.92	60.69	74.43	68.09	26	46.21	59	96.85	110.86	109.47	108.48	93.5	94.41	94.74
ENSG00000084110	85.92	60.69	74.43	68.09	26	46.21	59	96.85	110.86	109.47	108.48	93.5	94.41	94.74
ENSG00000084754	NaN	NaN	NaN	NaN	NaN	NaN	NaN	0	0	0	0	0	0	0
ENSG00000084774	NaN	NaN	NaN	NaN	NaN	NaN	NaN	NaN	NaN	NaN	NaN	NaN	NaN	NaN
ENSG00000085662	NaN	NaN	NaN	NaN	NaN	NaN	NaN	NaN	NaN	NaN	NaN	NaN	NaN	NaN
ENSG00000086544	85.92	60.69	74.43	68.09	26	46.21	59	96.85	110.86	109.47	108.48	93.5	94.41	94.74
ENSG00000087085	85.92	60.69	74.43	68.09	26	46.21	59	96.85	110.86	109.47	108.48	93.5	94.41	94.74
ENSG00000087157	NaN	0	NaN	0	0	NaN	0	0	0	0	0	0	0	0
ENSG00000088002	85.92	60.69	74.43	68.09	26	46.21	59	96.85	110.86	109.47	108.48	93.5	94.41	94.74
ENSG00000088386	85.92	60.69	74.43	68.09	26	46.21	59	96.85	110.86	109.47	108.48	93.5	94.41	94.74
ENSG00000088766	NaN	0	NaN	0	0	NaN	0	0	0	0	0	0	0	0
ENSG00000090013	85.92	60.69	74.43	68.09	26	46.21	59	96.85	110.86	109.47	108.48	93.5	94.41	94.74
ENSG00000090054	NaN	0	NaN	0	0	NaN	0	0	0	0	0	0	0	0
ENSG00000090402	85.92	60.69	74.43	68.09	26	46.21	59	96.85	110.86	109.47	108.48	93.5	94.41	94.74
ENSG00000091483	48.08	NaN	6.29	NaN	NaN	46.21	58.67	17.46	19.62	20.1	29.74	NaN	9.21	6.65
ENSG00000092621	85.92	58.91	72.43	66.02	21.27	46.21	59	82.99	85.23	81.79	84.01	85.37	76.62	80.26
ENSG00000092964	NaN	NaN	NaN	NaN	NaN	NaN	NaN	NaN	NaN	NaN	NaN	NaN	NaN	NaN
ENSG00000093010	85.92	60.69	74.43	68.09	26	46.21	59	96.85	110.86	109.47	108.48	93.5	94.41	94.74
ENSG00000093217	85.92	60.69	74.43	68.09	26	46.21	59	96.85	110.86	109.47	108.48	93.5	94.41	94.74
ENSG00000095303	85.92	59.14	72.56	66.38	25.34	46.21	59	96.85	110.86	109.47	108.48	93.5	94.41	94.74
ENSG00000095321	85.92	60.69	74.43	68.09	26	46.21	59	96.85	110.86	109.47	108.48	93.5	94.41	94.74
ENSG00000099194	NaN	NaN	NaN	NaN	NaN	NaN	NaN	0	0	0	0	0	0	0
ENSG00000100024	NaN	NaN	NaN	NaN	NaN	NaN	NaN	NaN	NaN	NaN	NaN	NaN	NaN	NaN
ENSG00000100031	85.92	60.69	74.43	68.09	26	46.21	59	96.85	110.86	109.47	108.48	93.5	94.41	94.74
ENSG00000100033	85.92	60.69	74.43	68.09	26	46.21	59	96.85	110.86	109.47	108.48	93.5	94.41	94.74
ENSG00000100075	85.92	60.69	NaN	NaN	NaN	46.21	NaN	96.85	110.86	109.47	108.48	93.5	94.41	94.74
ENSG00000100288	56.34	36.69	44.42	40.5	14.84	46.21	58.62	0	0	0	0	0	0	0
ENSG00000100422	85.92	60.69	74.43	68.09	26	46.21	59	96.85	110.86	109.47	108.48	93.5	94.41	94.74
ENSG00000100504	85.92	60.69	74.43	68.09	26	46.21	59	96.85	110.86	109.47	108.48	93.5	94.41	94.74
ENSG00000100577	85.92	60.69	74.43	68.09	26	46.21	59	96.85	110.86	109.47	108.48	93.5	94.41	94.74
ENSG00000100714	85.92	60.69	74.43	68.09	26	46.21	59	5.4	10.22	5.07	3.18	1.47	0.33	5.35
ENSG00000100983	NaN	NaN	74.43	68.09	NaN	NaN	NaN	96.85	110.86	109.47	108.48	93.5	94.41	94.74
ENSG00000101290	NaN	0	NaN	0	0	NaN	0	0	0	0	0	0	0	0
ENSG00000101365	56.39	12.46	35.44	29.81	NaN	40.4	49.89	85.71	104.94	98.12	98.69	82.09	83.43	83.27
ENSG00000101438	NaN	NaN	NaN	NaN	NaN	NaN	NaN	96.85	110.86	109.47	108.48	93.5	94.41	94.74
ENSG00000101444	NaN	NaN	NaN	NaN	NaN	NaN	NaN	96.85	110.86	109.47	108.48	93.5	94.41	94.74
ENSG00000101473	NaN	NaN	NaN	NaN	NaN	NaN	NaN	96.85	110.86	109.47	108.48	93.5	94.41	94.74
ENSG00000101577	NaN	NaN	NaN	NaN	NaN	NaN	NaN	0	0	0	0	0	0	0
ENSG00000101638	85.92	60.69	74.43	68.09	26	46.21	59	96.85	110.86	109.47	108.48	93.5	94.41	94.74
ENSG00000101846	85.92	60.69	74.43	68.09	26	46.21	59	96.85	110.86	109.47	108.48	93.5	94.41	94.74
ENSG00000101986	77.67	51.02	62.76	57.39	21.83	46.21	59	48.81	51.68	50.87	51.51	47.41	48.85	47.93
ENSG00000102312	NaN	NaN	NaN	NaN	NaN	NaN	NaN	0	0	0	0	0	0	0
ENSG00000102393	85.92	60.69	74.43	68.09	26	46.21	59	96.85	110.86	109.47	108.48	93.5	94.41	94.74
ENSG00000102967	NaN	NaN	NaN	NaN	NaN	NaN	NaN	NaN	NaN	NaN	NaN	NaN	NaN	NaN
ENSG00000103150	85.92	60.69	74.43	68.09	26	46.21	59	96.85	110.86	109.47	108.48	93.5	94.41	94.74
ENSG00000103257	85.92	60.69	74.34	67.59	26	46.21	59	96.85	110.86	109.47	108.48	93.5	94.41	94.74
ENSG00000103485	85.92	60.69	NaN	68.09	26	46.21	59	96.85	110.86	109.47	108.48	93.5	94.41	94.74
ENSG00000103502	NaN	0	NaN	0	0	NaN	0	0	0	0	0	0	0	0
ENSG00000103546	85.92	60.69	74.43	68.09	26	46.21	59	96.85	110.86	109.47	108.48	93.5	94.41	94.74
ENSG00000103876	85.92	60.69	74.43	68.09	26	46.21	59	96.85	110.86	109.47	108.48	93.5	94.41	94.74
ENSG00000104325	85.92	60.69	74.43	68.09	26	46.21	59	96.85	110.86	109.47	108.48	93.5	94.41	94.74
ENSG00000104549	NaN	NaN	NaN	NaN	NaN	NaN	NaN	0	0	0	0	0	0	0
ENSG00000104687	85.92	60.69	74.43	68.09	26	46.21	59	96.85	110.86	109.47	108.48	93.5	94.41	94.74
ENSG00000104812	NaN	0	NaN	0	0	NaN	0	0	0	0	0	0	0	0
ENSG00000105220	85.92	60.69	74.43	68.09	26	46.21	59	96.85	110.86	109.47	108.48	93.5	94.41	94.74
ENSG00000105607	85.92	60.69	74.43	68.09	26	46.21	59	96.85	110.86	109.47	108.48	93.5	94.41	94.74
ENSG00000105618	85.92	60.69	74.43	68.09	26	46.21	59	96.85	110.86	109.47	108.48	93.5	94.41	94.74
ENSG00000105655	NaN	0	NaN	0	0	NaN	0	96.74	110.73	109.35	108.37	93.39	94.32	94.64
ENSG00000105835	85.92	60.69	74.43	68.09	26	46.21	59	96.85	110.86	109.47	108.48	93.5	94.41	94.74
ENSG00000106105	85.92	60.69	74.43	68.09	26	46.21	59	96.85	110.86	109.47	108.48	93.5	94.41	94.74
ENSG00000106633	85.92	60.69	74.43	68.09	26	46.21	59	96.85	110.86	109.47	108.48	93.5	94.41	94.74
ENSG00000106688	85.92	60.69	NaN	NaN	26	46.21	59	78.33	91.01	84.19	83.79	88.17	74.63	75.22
ENSG00000107789	85.92	60.69	74.43	68.09	26	46.21	59	96.85	110.86	109.47	108.48	93.5	94.41	94.74
ENSG00000107798	85.92	60.69	74.43	68.09	26	46.21	59	96.85	110.86	109.47	108.48	93.5	94.41	94.74
ENSG00000108381	85.92	60.69	74.43	68.09	26	46.21	59	96.85	110.86	109.47	108.48	93.5	94.41	94.74
ENSG00000108439	85.92	60.69	74.43	68.09	26	46.21	59	96.85	110.86	109.47	108.48	93.5	94.41	94.74
ENSG00000108479	85.92	60.69	74.43	68.09	26	46.21	59	96.85	110.86	109.47	108.48	93.5	94.41	94.74
ENSG00000108528	85.92	60.69	74.43	68.09	26	46.21	59	96.85	110.86	109.47	108.48	93.5	94.41	94.74
ENSG00000108839	85.92	60.69	74.43	68.09	26	46.21	59	96.85	110.86	109.47	108.48	93.5	94.41	94.74
ENSG00000108846	85.92	60.69	74.43	68.09	26	46.21	59	96.85	110.86	109.47	108.48	93.5	94.41	94.74
ENSG00000109452	85.92	60.69	74.43	68.09	26	46.21	59	96.85	110.86	109.47	108.48	93.5	94.41	94.74
ENSG00000109610	85.92	60.69	74.43	68.09	26	46.21	59	96.85	110.86	109.47	108.48	93.5	94.41	94.74
ENSG00000109814	NaN	60.69	NaN	68.09	26	NaN	NaN	96.85	110.86	109.47	108.48	93.5	94.41	94.74
ENSG00000109929	NaN	NaN	NaN	NaN	NaN	NaN	NaN	0	0	0	0	0	0	0
ENSG00000110619	85.92	60.69	74.43	68.09	26	46.21	59	96.85	110.86	109.47	108.48	93.5	94.41	94.74
ENSG00000110911	85.92	60.69	74.43	68.09	26	46.21	59	96.85	110.86	109.47	108.48	93.5	94.41	94.74
ENSG00000110921	NaN	NaN	NaN	NaN	NaN	NaN	NaN	0	0	0	0	0	0	0
ENSG00000110958	85.92	60.69	74.43	68.09	26	46.21	59	96.85	110.86	109.47	108.48	93.5	94.41	94.74
ENSG00000111058	85.92	60.67	74.43	68.09	26	46.21	NaN	96.84	110.85	109.47	108.48	93.49	94.4	NaN
ENSG00000111144	85.92	60.69	74.43	68.09	26	46.21	59	96.85	110.86	109.47	108.48	93.5	94.41	94.74
ENSG00000111640	85.92	59.01	72.55	66.11	21.94	46.21	59	85.16	87.65	84.95	86.71	89.37	77.59	82.08
ENSG00000111669	85.92	59.67	73.2	66.88	25.79	46.21	59	96.49	108.89	107.2	106.75	93.5	93.08	94.22
ENSG00000111726	85.92	60.56	74.28	67.95	25.92	46.21	59	96.85	110.86	109.47	108.48	93.5	94.41	94.74
ENSG00000111728	85.92	60.69	74.43	68.09	26	46.21	59	96.85	110.86	109.47	108.48	93.5	94.41	94.74
ENSG00000112077	78.25	43.14	59.71	52.49	NaN	46.21	59	92.86	103.28	109.47	108.48	54.42	94.41	93.08
ENSG00000112096	85.92	60.69	74.43	68.09	26	46.21	59	96.85	110.86	109.47	108.48	93.5	94.41	94.74
ENSG00000112294	85.92	60.69	74.43	68.09	26	46.21	59	96.85	110.86	109.47	108.48	93.5	94.41	94.74
ENSG00000112394	85.92	60.69	74.43	68.09	26	46.21	59	96.85	110.86	109.47	108.48	93.5	94.41	94.74
ENSG00000112759	NaN	NaN	NaN	NaN	NaN	NaN	NaN	NaN	NaN	NaN	NaN	NaN	NaN	NaN
ENSG00000112972	85.92	60.69	74.43	68.09	26	46.21	59	96.85	110.86	109.47	108.48	93.5	94.41	94.74
ENSG00000112992	85.92	60.69	74.43	68.09	26	46.21	59	96.85	110.86	109.47	108.48	93.5	94.41	94.74
ENSG00000113161	NaN	NaN	NaN	NaN	NaN	NaN	NaN	0	0	0	0	0	0	0
ENSG00000113643	85.92	60.69	74.43	68.09	26	46.21	59	96.85	110.86	109.47	108.48	93.5	94.41	94.74
ENSG00000113790	85.92	57.03	70.02	64.05	24.41	46.21	59	76.02	86.21	84.72	84.28	73.86	75.38	74.43
ENSG00000114021	85.92	59.71	73.73	67.3	24.72	46.21	59	96.85	110.86	109.47	108.48	93.5	94.41	94.74
ENSG00000114480	85.92	60.69	74.43	68.09	26	46.21	59	96.85	110.86	109.47	108.48	93.5	94.41	94.74
ENSG00000114491	NaN	NaN	NaN	NaN	NaN	NaN	NaN	0	NaN	NaN	0	0	0	0
ENSG00000115361	NaN	NaN	NaN	NaN	NaN	NaN	NaN	0	0	0	0	0	0	0
ENSG00000115652	85.92	60.69	74.43	68.09	26	46.21	59	96.85	110.86	109.47	108.48	93.5	94.41	94.74
ENSG00000115758	NaN	NaN	NaN	NaN	NaN	NaN	NaN	28.7	83.42	95.07	75.72	21.39	30.89	21.95
ENSG00000115866	85.92	60.69	74.43	68.09	26	46.21	59	96.85	110.86	109.47	108.48	93.5	94.41	94.74
ENSG00000115902	85.92	59.06	73.37	66.63	22.76	46.21	59	96.01	110.64	109.41	108.21	92.61	93.73	93.93
ENSG00000115919	85.92	60.69	73.36	67.12	26	46.21	59	11.4	75.92	NaN	NaN	NaN	20.37	6.43
ENSG00000116096	85.92	60.69	74.43	68.09	26	46.21	59	96.85	110.86	109.47	108.48	93.5	94.41	94.74
ENSG00000116133	NaN	NaN	NaN	NaN	NaN	NaN	NaN	NaN	NaN	NaN	NaN	NaN	NaN	NaN
ENSG00000116199	85.92	60.69	74.43	68.09	26	46.21	59	96.85	110.86	109.47	108.48	93.5	94.41	94.74
ENSG00000116337	85.92	60.69	74.43	68.09	26	46.21	59	96.85	110.86	109.47	108.48	93.5	94.41	94.74
ENSG00000116874	85.92	60.69	74.43	68.09	26	46.21	59	96.85	110.86	109.47	108.48	93.5	94.41	94.74
ENSG00000116984	NaN	NaN	NaN	NaN	NaN	NaN	NaN	96.85	110.86	109.47	108.48	93.5	94.41	94.74
ENSG00000117054	NaN	NaN	NaN	NaN	NaN	NaN	NaN	0	0	0	0	0	0	0
ENSG00000117118	56.56	NaN	18.56	9.38	NaN	46.21	NaN	70.78	72	83.51	82.58	47.19	73.9	NaN
ENSG00000117305	85.92	60.69	74.43	68.09	26	46.21	59	96.85	110.86	109.47	108.48	93.5	94.41	94.74
ENSG00000117308	85.92	60.69	74.43	68.09	26	46.21	59	96.85	110.86	109.47	108.48	93.5	94.41	94.74
ENSG00000117479	85.92	60.69	74.43	68.09	26	46.21	59	96.85	110.86	109.47	108.48	93.5	94.41	94.74
ENSG00000117592	85.92	60.69	74.43	68.09	26	46.21	59	28.22	81.77	93.19	74.23	21.03	30.37	21.59
ENSG00000118363	85.92	60.69	74.43	68.09	26	46.21	59	96.85	110.86	109.47	108.48	93.5	94.41	94.74
ENSG00000119125	85.92	60.69	74.43	68.09	26	46.21	59	96.85	110.86	109.47	108.48	93.5	94.41	94.74
ENSG00000119537	NaN	0	NaN	0	0	NaN	0	0	0	0	0	0	0	0
ENSG00000119689	85.92	60.69	74.43	68.09	26	46.21	59	96.85	110.86	109.47	108.48	93.5	94.41	94.74
ENSG00000119711	NaN	NaN	NaN	NaN	NaN	NaN	NaN	NaN	NaN	NaN	NaN	NaN	NaN	NaN
ENSG00000120254	85.92	60.69	74.43	68.09	26	46.21	59	96.85	110.86	109.47	108.48	93.5	94.41	94.74
ENSG00000122729	85.92	60.69	74.43	68.09	26	46.21	59	96.85	110.86	109.47	108.48	93.5	94.41	94.74
ENSG00000122971	NaN	NaN	NaN	NaN	NaN	NaN	NaN	NaN	61.88	NaN	45.55	NaN	20.48	5.45
ENSG00000123643	85.92	60.69	74.43	68.09	26	46.21	59	28.22	81.77	93.19	74.23	21.03	30.37	21.59
ENSG00000124357	85.92	60.69	74.43	68.09	26	46.21	59	96.85	110.86	109.47	108.48	93.5	94.41	94.74
ENSG00000124713	85.92	60.69	74.43	68.09	26	46.21	59	96.85	110.86	109.47	108.48	93.5	94.41	94.74
ENSG00000125166	85.92	60.69	74.43	68.09	26	46.21	59	96.85	110.86	109.47	108.48	93.5	94.41	94.74
ENSG00000125246	85.92	60.69	74.43	68.09	26	46.21	59	96.85	110.86	109.47	108.48	93.5	94.41	94.74
ENSG00000125257	85.92	60.69	74.43	68.09	26	46.21	59	96.85	110.86	109.47	108.48	93.5	94.41	94.74
ENSG00000125454	NaN	NaN	NaN	NaN	NaN	NaN	NaN	NaN	NaN	NaN	NaN	NaN	NaN	NaN
ENSG00000125458	85.92	NaN	NaN	68.09	26	46.21	59	96.85	NaN	NaN	108.48	93.5	94.41	94.74
ENSG00000125772	83.41	54.85	67.4	61.64	23.48	46.21	59	96.85	110.86	109.47	108.48	93.5	94.41	94.74
ENSG00000125877	85.92	60.69	74.43	68.09	26	46.21	59	96.85	110.86	109.47	108.48	93.5	94.41	94.74
ENSG00000126088	85.92	60.69	74.43	68.09	26	46.21	59	96.85	110.86	109.47	108.48	93.5	94.41	94.74
ENSG00000126522	85.92	60.69	74.43	68.09	26	46.21	59	96.85	110.86	109.47	108.48	93.5	94.41	94.74
ENSG00000127125	85.92	60.69	74.43	68.09	26	46.21	59	96.85	110.86	109.47	108.48	93.5	94.41	94.74
ENSG00000127884	NaN	NaN	NaN	NaN	NaN	NaN	NaN	0	0	0	0	0	0	0
ENSG00000128050	85.92	60.69	74.43	68.09	26	46.21	59	5.4	10.22	5.07	3.18	1.47	0.33	5.35
ENSG00000128059	85.92	60.69	74.43	68.09	26	46.21	59	5.4	10.22	5.07	3.18	1.47	0.33	5.35
ENSG00000128274	85.92	60.69	74.43	68.09	26	46.21	59	96.85	110.86	109.47	108.48	93.5	94.41	94.74
ENSG00000129151	85.92	60.69	74.43	68.09	26	46.21	59	96.85	110.86	109.47	108.48	93.5	94.41	94.74
ENSG00000129596	85.92	60.69	74.43	68.09	26	46.21	59	96.85	110.86	109.47	108.48	93.5	94.41	94.74
ENSG00000130005	NaN	NaN	NaN	NaN	NaN	NaN	NaN	NaN	NaN	NaN	NaN	NaN	NaN	NaN
ENSG00000130707	85.92	60.69	74.43	68.09	26	46.21	59	96.85	110.86	109.47	108.48	93.5	94.41	94.74
ENSG00000130821	85.92	60.69	74.43	68.09	26	46.21	59	96.85	110.86	109.47	108.48	93.5	94.41	94.74
ENSG00000131069	85.92	60.69	74.43	68.09	26	46.21	59	96.85	110.86	109.47	108.48	93.5	94.41	94.74
ENSG00000131473	85.92	60.69	74.43	68.09	26	46.21	59	96.85	110.86	109.47	108.48	93.5	94.41	94.74
ENSG00000131844	NaN	NaN	NaN	NaN	NaN	NaN	NaN	94.18	106.93	105.16	104.2	91.73	91.12	91.99
ENSG00000132142	85.92	60.69	74.43	68.09	26	46.21	59	96.85	110.86	109.47	108.48	93.5	94.41	94.74
ENSG00000132196	NaN	NaN	NaN	NaN	NaN	NaN	NaN	0	0	0	0	0	0	0
ENSG00000132437	85.92	60.69	74.43	68.09	26	46.21	59	96.85	110.86	109.47	108.48	93.5	94.41	94.74
ENSG00000132570	85.92	60.69	74.43	68.09	26	46.21	59	96.85	110.86	109.47	108.48	93.5	94.41	94.74
ENSG00000132837	85.92	60.69	74.43	68.09	26	46.21	59	96.85	110.86	109.47	108.48	93.5	94.41	94.74
ENSG00000134255	NaN	NaN	NaN	NaN	NaN	NaN	NaN	0	0	0	0	0	0	0
ENSG00000134294	85.92	60.69	74.43	68.09	26	46.21	59	96.85	110.86	109.47	108.48	93.5	94.41	94.74
ENSG00000134326	NaN	NaN	NaN	NaN	NaN	NaN	NaN	0	NaN	NaN	0	0	0	0
ENSG00000134333	85.92	60.69	74.43	68.09	24.44	46.21	59	96.85	110.86	109.47	108.48	93.5	94.41	94.74
ENSG00000134684	85.92	60.69	74.43	68.09	26	46.21	59	96.85	110.86	109.47	108.48	93.5	94.41	94.74
ENSG00000135002	85.92	60.69	74.43	68.09	26	46.21	59	96.85	110.86	109.47	108.48	93.5	94.41	94.74
ENSG00000135069	85.92	58.91	72.43	66.02	21.27	46.21	59	82.99	85.23	81.79	84.01	85.37	76.62	80.26
ENSG00000135318	85.92	60.69	74.43	68.09	26	46.21	59	96.85	110.86	109.47	108.48	93.5	94.41	94.74
ENSG00000135423	85.92	36.36	74.43	68.09	NaN	46.21	59	96.85	109	109.47	108.48	83.05	94.41	94.74
ENSG00000135454	85.92	60.69	74.43	68.09	26	46.21	59	96.85	110.86	109.47	108.48	93.5	94.41	94.74
ENSG00000135929	NaN	NaN	NaN	NaN	NaN	NaN	NaN	96.85	110.86	109.47	108.48	93.5	94.41	94.74
ENSG00000136371	85.92	60.69	74.43	68.09	26	46.21	59	96.85	110.86	109.47	108.48	93.5	94.41	94.74
ENSG00000136628	85.92	60.69	74.43	68.09	26	46.21	59	96.85	110.86	109.47	108.48	93.5	94.41	94.74
ENSG00000137106	85.92	60.69	74.43	68.09	26	46.21	59	96.85	110.86	109.47	108.48	93.5	94.41	94.74
ENSG00000137563	85.92	60.69	74.43	68.09	26	46.21	59	96.85	110.86	109.47	108.48	93.5	94.41	94.74
ENSG00000137968	NaN	NaN	NaN	NaN	NaN	NaN	NaN	87.51	99.91	98.58	97.72	84.97	86.07	86.08
ENSG00000137992	85.92	60.69	74.43	68.09	26	46.21	59	96.85	110.86	109.47	108.48	93.5	94.41	94.74
ENSG00000138030	85.92	60.69	74.43	68.09	26	46.21	59	96.85	110.86	109.47	108.48	93.5	94.41	94.74
ENSG00000138035	85.92	60.69	74.43	68.09	26	46.21	59	96.85	110.86	109.47	108.48	93.5	94.41	94.74
ENSG00000138074	85.92	60.69	74.43	68.09	26	46.21	59	96.85	110.86	109.47	108.48	93.5	94.41	94.74
ENSG00000138363	85.92	60.69	74.43	68.09	26	46.21	59	5.4	10.22	5.07	3.18	1.47	0.33	5.35
ENSG00000138621	85.92	60.69	74.43	68.09	26	46.21	59	96.85	110.86	109.47	108.48	93.5	94.41	94.74
ENSG00000138801	85.92	60.69	74.43	68.09	26	46.21	59	96.85	110.86	109.47	108.48	93.5	94.41	94.74
ENSG00000139631	85.92	60.69	74.43	68.09	26	46.21	59	96.85	110.86	109.47	108.48	93.5	94.41	94.74
ENSG00000140675	85.92	60.69	74.43	68.09	26	46.21	59	96.85	110.86	109.47	108.48	93.5	94.41	94.74
ENSG00000140795	85.92	60.69	74.43	68.09	26	46.21	59	96.85	110.86	109.47	108.48	93.5	94.41	94.74
ENSG00000141744	85.92	60.69	74.43	68.09	26	46.21	59	96.85	110.86	109.47	108.48	93.5	94.41	94.74
ENSG00000142168	85.92	60.69	74.43	68.09	26	46.21	59	96.85	110.86	109.47	108.48	93.5	94.41	94.74
ENSG00000142319	85.92	60.69	74.43	68.09	26	46.21	59	96.85	110.86	109.47	108.48	93.5	94.41	94.74
ENSG00000142875	85.92	60.69	74.43	68.09	26	46.21	59	96.85	110.86	109.47	108.48	93.5	94.41	94.74
ENSG00000143149	NaN	NaN	NaN	NaN	NaN	NaN	NaN	28.7	83.42	95.07	75.72	21.39	30.89	21.95
ENSG00000143224	85.92	60.69	74.43	68.09	26	46.21	59	96.85	110.86	109.47	108.48	93.5	94.41	94.74
ENSG00000143774	85.92	60.69	74.43	68.09	26	46.21	59	96.81	110.85	109.44	108.41	93.49	94.36	94.68
ENSG00000143797	85.92	60.69	74.43	68.09	26	46.21	59	96.85	110.86	109.47	108.48	93.5	94.41	94.74
ENSG00000143815	85.92	60.66	74.37	68.07	25.97	46.21	59	96.6	110.56	109.19	108.21	93.26	94.19	94.52
ENSG00000143891	85.92	60.69	74.43	68.09	26	46.21	59	96.85	110.86	109.47	108.48	93.5	94.41	94.74
ENSG00000144136	85.92	60.69	74.43	68.09	26	46.21	59	96.85	110.86	109.47	108.48	93.5	94.41	94.74
ENSG00000144908	85.92	60.69	74.43	68.09	26	46.21	59	96.85	110.86	109.47	108.48	93.5	94.41	94.67
ENSG00000145020	85.92	60.69	74.43	68.09	26	46.21	59	96.85	110.86	109.47	108.48	93.5	94.41	94.74
ENSG00000146070	85.92	60.69	74.43	68.09	26	46.21	59	96.85	110.86	109.47	108.48	93.5	94.41	94.74
ENSG00000146166	85.92	60.69	74.43	68.09	26	46.21	59	96.85	110.86	109.47	108.48	93.5	77.52	88.69
ENSG00000146477	85.92	60.69	74.43	68.09	26	46.21	59	96.85	110.86	109.47	108.48	93.5	94.41	94.74
ENSG00000146701	85.92	60.69	74.43	68.09	26	46.21	59	96.85	110.86	109.47	108.48	93.5	94.41	94.74
ENSG00000146733	85.92	58.91	72.43	66.02	21.27	46.21	59	82.99	85.23	81.79	84.01	85.37	76.62	80.26
ENSG00000147383	NaN	NaN	NaN	NaN	NaN	NaN	NaN	0	0	0	0	0	0	0
ENSG00000148090	NaN	NaN	NaN	NaN	NaN	NaN	NaN	94.18	106.93	105.16	104.2	91.73	91.12	91.99
ENSG00000148154	85.92	60.69	74.43	68.09	26	46.21	59	96.85	110.86	109.47	108.48	93.5	94.41	94.74
ENSG00000148218	85.92	60.69	74.43	68.09	26	46.21	59	96.85	110.86	109.47	108.48	93.5	94.41	94.74
ENSG00000148795	85.92	60.69	74.43	68.09	26	46.21	59	96.85	110.86	109.47	108.48	93.5	94.41	94.74
ENSG00000149476	85.92	60.69	74.43	68.09	26	46.21	59	96.85	110.86	109.47	108.48	93.5	94.41	94.74
ENSG00000149485	85.92	58	71.19	65.12	24.84	46.21	59	80.95	91.38	90.2	89.66	78.4	79.73	79.63
ENSG00000149742	NaN	NaN	NaN	NaN	NaN	NaN	NaN	0	0	0	0	0	0	0
ENSG00000149809	NaN	NaN	NaN	NaN	NaN	NaN	NaN	NaN	NaN	NaN	NaN	NaN	NaN	NaN
ENSG00000149925	85.92	55.32	70.03	62.94	15.25	46.21	59	75.55	77.74	75.52	76.96	79.6	68.15	72.33
ENSG00000150540	85.92	60.69	74.43	68.09	26	46.21	59	96.7	110.5	109.39	108.35	92.98	94.32	94.63
ENSG00000150768	85.92	60.69	74.43	68.09	26	46.21	59	96.85	110.86	109.47	108.48	93.5	94.41	94.74
ENSG00000151093	85.92	60.56	74.28	67.95	25.92	46.21	59	96.85	110.86	109.47	108.48	93.5	94.41	94.74
ENSG00000151229	85.92	60.69	74.43	68.09	26	46.21	59	96.66	110.63	109.25	108.27	93.31	94.24	94.57
ENSG00000152904	NaN	NaN	NaN	NaN	NaN	NaN	NaN	0	0	0	0	0	0	0
ENSG00000153395	85.92	60.69	74.43	68.09	26	46.21	59	95.81	109.61	108.31	107.33	92.5	93.52	93.83
ENSG00000153574	85.92	60.19	73.87	67.57	25.81	46.21	59	2.09	3.8	1.85	NaN	NaN	0	1.57
ENSG00000154027	85.92	60.69	74.43	68.09	26	46.21	59	96.85	110.86	109.47	108.48	93.5	94.41	94.74
ENSG00000155380	70.19	46.03	56.62	51.8	14.96	46.21	59	33.96	34.53	34.02	34.43	32.99	34	33.36
ENSG00000155893	85.92	60.69	74.43	68.09	26	46.21	59	96.85	110.86	109.47	108.48	93.5	94.41	94.74
ENSG00000156471	NaN	0	NaN	0	0	NaN	0	0	0	0	0	0	0	0
ENSG00000157064	85.92	60.69	74.43	68.09	26	46.21	59	96.85	110.86	109.47	108.48	93.5	94.41	94.74
ENSG00000157184	NaN	NaN	NaN	NaN	NaN	NaN	NaN	0	0	0	0	0	0	0
ENSG00000158104	85.92	60.69	74.43	68.09	26	46.21	59	96.85	110.86	109.47	108.48	93.5	94.41	94.74
ENSG00000158669	NaN	NaN	NaN	NaN	NaN	NaN	NaN	0	0	0	0	0	0	0
ENSG00000159131	85.92	60.69	74.43	68.09	26	46.21	59	5.4	10.22	5.07	3.18	1.47	0.33	5.35
ENSG00000159267	85.92	60.69	74.43	68.09	26	46.21	59	96.85	110.86	109.47	108.48	93.5	94.41	94.74
ENSG00000159322	85.92	60.69	74.43	68.09	26	46.21	59	96.85	110.86	109.47	108.48	93.5	94.41	94.74
ENSG00000159423	NaN	NaN	NaN	NaN	NaN	NaN	NaN	53.95	98.33	97.74	99.15	66.18	49.97	49.53
ENSG00000160190	NaN	0	NaN	0	0	NaN	0	0	0	0	0	0	0	0
ENSG00000160209	85.92	60.69	74.43	68.09	26	46.21	59	96.85	110.86	109.47	108.48	93.5	94.41	94.74
ENSG00000160211	85.92	60.19	73.87	67.57	25.81	46.21	59	2.09	3.8	1.85	NaN	NaN	0	1.57
ENSG00000160285	NaN	NaN	NaN	NaN	NaN	NaN	NaN	0	0	0	0	0	0	0
ENSG00000160688	85.92	60.69	74.43	68.09	26	46.21	59	96.85	110.86	109.47	108.48	93.5	94.41	94.74
ENSG00000161217	NaN	NaN	NaN	NaN	NaN	NaN	NaN	0	0	0	0	0	0	0
ENSG00000161533	85.92	57.03	70.02	64.05	24.41	46.21	59	76.02	86.21	84.72	84.28	73.86	75.38	74.43
ENSG00000161905	85.92	60.69	74.43	68.09	26	46.21	59	96.85	110.86	109.47	108.48	93.5	94.41	94.74
ENSG00000162174	78.81	50.19	62.77	56.35	17.43	46.21	59	96.85	110.81	NaN	108.29	93.5	94.41	94.74
ENSG00000162688	85.92	60.69	74.43	68.09	26	46.21	59	96.85	110.86	109.47	108.48	93.5	94.41	94.74
ENSG00000163344	NaN	NaN	NaN	NaN	NaN	NaN	NaN	0	0	0	0	0	0	0
ENSG00000164904	85.92	60.69	74.43	68.09	26	46.21	59	96.85	110.86	109.47	108.48	93.5	94.41	94.74
ENSG00000165029	85.92	60.69	74.43	68.09	26	46.21	59	96.85	110.86	109.47	108.48	93.5	94.41	94.74
ENSG00000165646	85.92	60.69	74.43	68.09	26	46.21	59	96.85	110.86	109.47	108.48	93.5	94.41	94.74
ENSG00000165704	85.92	60.68	74.43	68.08	26	46.21	59	96.78	110.75	109.39	108.4	93.36	94.35	94.68
ENSG00000166224	85.92	60.69	74.43	68.09	26	46.21	59	96.85	110.86	109.47	108.48	93.5	94.41	94.74
ENSG00000166548	NaN	NaN	NaN	NaN	NaN	NaN	NaN	NaN	NaN	NaN	NaN	NaN	NaN	NaN
ENSG00000166986	85.92	60.69	74.43	68.09	26	46.21	59	96.85	110.86	109.47	108.48	93.5	94.41	94.74
ENSG00000167165	85.92	60.69	74.43	68.09	26	46.21	59	96.85	110.86	109.47	108.48	93.5	94.41	94.74
ENSG00000167508	NaN	NaN	NaN	NaN	NaN	NaN	NaN	0	0	0	0	0	0	0
ENSG00000167588	85.92	60.69	74.43	68.09	26	46.21	59	96.85	110.86	109.47	108.48	93.5	94.41	94.74
ENSG00000167699	85.92	60.69	74.43	68.09	26	46.21	59	96.85	110.86	109.47	108.48	93.5	94.41	94.74
ENSG00000168237	85.92	60.69	74.43	68.09	26	46.21	59	96.85	110.86	109.47	108.48	93.5	94.41	94.74
ENSG00000168291	85.92	60.69	74.43	68.09	26	46.21	59	96.85	110.86	109.47	108.48	93.5	94.41	94.74
ENSG00000168393	NaN	NaN	NaN	NaN	NaN	NaN	NaN	NaN	NaN	NaN	NaN	NaN	NaN	NaN
ENSG00000169239	NaN	NaN	NaN	NaN	NaN	NaN	NaN	11.12	NaN	7.16	9.17	NaN	12.43	12.64
ENSG00000169710	85.92	60.56	74.28	67.95	25.92	46.21	59	96.85	110.86	109.47	108.48	93.5	94.41	94.74
ENSG00000169738	85.92	60.69	74.43	68.09	26	46.21	59	96.85	110.86	109.47	108.48	93.5	94.41	94.74
ENSG00000169919	85.92	60.69	74.43	68.09	26	46.21	59	96.85	110.86	109.47	108.48	93.5	94.41	94.74
ENSG00000170266	85.92	60.69	74.43	68.09	26	46.21	59	96.85	110.86	109.47	108.48	93.5	94.41	94.74
ENSG00000170385	85.92	60.69	74.43	68.09	26	46.21	59	96.85	110.86	109.47	108.48	93.5	94.41	94.74
ENSG00000170525	85.92	60.69	74.43	68.09	26	46.21	59	96.85	110.86	109.47	108.48	93.5	94.41	94.74
ENSG00000170786	85.92	60.69	74.43	68.09	26	46.21	59	96.85	110.86	109.47	108.48	93.5	94.41	94.74
ENSG00000171097	85.92	59.71	73.73	67.3	24.72	46.21	59	96.85	110.86	109.47	108.48	93.5	94.41	94.74
ENSG00000171174	85.92	60.69	74.43	68.09	26	46.21	59	96.85	110.86	109.47	108.48	93.5	94.41	94.74
ENSG00000172053	85.92	60.69	74.43	68.09	26	46.21	59	96.85	110.86	109.47	108.48	93.5	94.41	94.74
ENSG00000172482	85.92	60.69	74.43	68.09	26	46.21	59	96.85	110.86	109.47	108.48	93.5	94.41	94.74
ENSG00000172890	85.92	60.69	74.43	68.09	26	46.21	59	96.85	110.86	109.47	108.48	93.5	94.41	94.74
ENSG00000172893	NaN	NaN	NaN	NaN	NaN	NaN	NaN	0	0	0	0	0	0	0
ENSG00000173599	28.7	NaN	NaN	NaN	NaN	38.49	39.44	12.46	NaN	8.01	10.29	NaN	13.59	13.83
ENSG00000173638	85.92	60.69	74.43	68.09	26	46.21	59	96.85	110.86	109.47	108.48	93.5	94.41	94.74
ENSG00000174669	NaN	NaN	NaN	NaN	NaN	NaN	NaN	NaN	NaN	NaN	NaN	NaN	NaN	NaN
ENSG00000175445	85.92	60.69	74.43	68.09	26	46.21	59	96.85	110.86	109.47	108.48	93.5	94.41	94.74
ENSG00000176454	85.92	60.69	74.43	68.09	26	46.21	59	96.85	110.86	109.47	108.48	93.5	94.41	94.74
ENSG00000176890	0.74	NaN	NaN	68.09	NaN	NaN	NaN	0.74	NaN	0.39	99.58	NaN	NaN	NaN
ENSG00000176974	85.92	59.5	73.34	66.85	20.23	46.21	59	74.78	82.99	81.64	83.61	72.94	73.33	72.85
ENSG00000177156	85.92	60.69	74.43	68.09	26	46.21	59	96.85	110.86	109.47	108.48	93.5	94.41	94.74
ENSG00000178537	45.68	6.17	NaN	NaN	26	35.76	59	94.6	106.97	105.2	104.24	92.16	91.25	92.27
ENSG00000178802	85.92	60.69	74.43	68.09	26	46.21	59	96.85	110.86	109.47	108.48	93.5	94.41	94.74
ENSG00000178921	85.92	60.69	74.43	68.09	26	46.21	59	5.4	10.22	5.07	3.18	1.47	0.33	5.35
ENSG00000180638	85.92	60.69	74.43	68.09	26	46.21	59	96.85	110.86	109.47	108.48	93.5	94.41	94.74
ENSG00000182199	85.92	60.69	74.43	68.09	26	46.21	59	96.85	110.86	109.47	108.48	93.5	94.41	94.74
ENSG00000183044	85.92	60.69	74.43	68.09	26	46.21	59	96.26	110.65	109.37	108.25	92.87	93.92	94.17
ENSG00000183048	NaN	NaN	NaN	NaN	NaN	NaN	NaN	NaN	NaN	NaN	NaN	NaN	NaN	NaN
ENSG00000183077	85.92	60.69	74.43	68.09	26	46.21	59	11.28	75.67	1.06	NaN	NaN	20.01	6.29
ENSG00000184254	NaN	NaN	NaN	NaN	NaN	NaN	NaN	NaN	NaN	NaN	NaN	NaN	NaN	NaN
ENSG00000184470	85.92	60.69	74.43	68.09	26	46.21	59	96.85	110.86	109.47	108.48	93.5	94.41	94.74
ENSG00000185875	NaN	NaN	NaN	NaN	NaN	NaN	NaN	96.85	110.86	109.47	108.48	93.5	94.41	94.74
ENSG00000185973	85.92	60.69	74.43	68.09	26	46.21	59	96.85	110.86	109.47	108.48	93.5	94.41	94.74
ENSG00000186009	85.92	60.69	74.43	68.09	26	46.21	59	96.85	110.86	109.47	108.48	93.5	94.41	94.74
ENSG00000186111	85.92	60.69	74.43	68.09	26	46.21	59	96.85	110.86	109.47	108.48	93.5	94.41	94.74
ENSG00000186115	85.92	60.69	74.43	68.09	26	46.21	59	96.85	110.86	109.47	108.48	93.5	94.41	94.74
ENSG00000188690	85.92	60.69	74.43	68.09	26	46.21	59	96.85	110.86	109.47	108.48	93.5	94.41	94.74
ENSG00000188833	85.92	60.69	74.43	68.09	26	46.21	59	96.85	110.86	109.47	108.48	93.5	94.41	94.74
ENSG00000196139	85.92	60.16	73.8	67.51	25.78	46.21	59	96.85	110.86	109.47	108.48	93.5	94.41	94.74
ENSG00000196177	NaN	NaN	NaN	NaN	NaN	NaN	NaN	0	0	0	0	0	0	0
ENSG00000196511	85.92	60.69	74.43	68.09	26	46.21	59	96.85	110.86	109.47	108.48	93.5	94.41	94.74
ENSG00000196839	85.92	60.68	74.43	68.07	25.99	46.21	59	96.85	110.86	109.47	108.48	93.5	94.41	94.74
ENSG00000197375	85.92	60.69	74.43	68.09	26	46.21	59	96.85	110.86	109.47	108.48	93.5	94.41	94.74
ENSG00000197406	85.92	60.69	74.43	68.09	26	46.21	59	96.85	110.86	109.47	108.48	93.5	94.41	94.74
ENSG00000197580	85.92	60.69	74.43	68.09	26	46.21	59	96.85	110.86	109.47	108.48	93.5	94.41	94.74
ENSG00000197713	85.92	60.69	74.43	68.09	26	46.21	59	96.85	110.86	109.47	108.48	93.5	94.41	94.74
ENSG00000197894	85.92	60.69	74.43	68.09	26	46.21	59	96.85	110.86	109.47	108.48	93.5	94.41	94.74
ENSG00000198130	NaN	NaN	NaN	NaN	NaN	NaN	NaN	NaN	NaN	NaN	NaN	NaN	NaN	NaN
ENSG00000198805	NaN	60.18	NaN	67.56	NaN	46.21	NaN	NaN	3.8	NaN	NaN	NaN	NaN	NaN
ENSG00000198931	85.92	60.22	73.91	67.69	25.96	46.21	59	3.9	7.5	3.86	6.88	3.01	0.82	2.91
ENSG00000203857	85.92	60.69	74.43	68.09	26	46.21	59	96.85	110.86	109.47	108.48	93.5	94.41	94.74
ENSG00000204394	85.92	60.69	74.43	68.09	26	46.21	59	96.85	110.86	109.47	108.48	93.5	94.41	94.74
ENSG00000206527	85.92	60.69	74.43	68.09	26	46.21	59	92.81	105.62	103.92	102.98	89.65	90.18	90.9
ENSG00000213930	NaN	0	NaN	0	0	NaN	NaN	0	0	0	0	0	0	0
ENSG00000214013	85.92	60.69	74.43	68.09	26	46.21	59	96.85	110.86	109.47	108.48	93.5	94.41	94.74
ENSG00000225697	85.92	60.69	74.43	68.09	NaN	46.21	59	96.84	110.85	NaN	108.48	93.49	94.4	94.74
ENSG00000235863	85.92	60.69	74.43	68.09	26	46.21	59	96.85	110.86	109.47	108.48	93.5	94.41	94.74
ENSG00000241360	85.92	60.69	74.43	68.09	26	46.21	59	96.85	110.86	109.47	108.48	93.5	94.41	94.74
ENSG00000241878	NaN	0	NaN	0	0	NaN	0	0	0	0	0	0	0	0
ENSG00000241973	85.92	60.69	74.43	68.09	26	46.21	59	96.85	110.86	109.47	108.48	93.5	94.41	94.74
ENSG00000242612	85.92	60.69	74.43	68.09	26	46.21	59	96.75	110.74	109.36	108.37	93.4	94.32	94.65
ENSG00000248098	85.92	60.69	74.43	68.09	26	46.21	59	96.85	110.86	109.47	108.48	93.5	94.41	94.74
ENSG00000250799	85.92	60.69	74.43	68.09	26	46.21	59	96.85	110.86	109.47	108.48	93.5	94.41	94.74
ENSG00000256269	85.92	60.69	74.43	68.09	26	46.21	59	96.85	110.86	109.47	108.48	93.5	94.41	94.74
ENSG00000259431	85.92	60.69	74.43	68.09	26	46.21	59	96.85	110.86	109.47	108.48	93.5	94.41	94.74
ENSG00000142657	85.92	60.19	73.87	67.57	25.81	46.21	59	2.09	3.8	1.85	NaN	NaN	0	1.57
ENSG00000163655	NaN	NaN	NaN	NaN	NaN	NaN	NaN	0	0	0	0	0	0	0
ENSG00000178035	NaN	NaN	NaN	NaN	NaN	NaN	NaN	0	NaN	NaN	NaN	0	0	0
ENSG00000143753	NaN	0	NaN	0	0	NaN	0	0	0	0	0	0	0	0
ENSG00000177000	NaN	NaN	NaN	NaN	NaN	NaN	NaN	96.7	110.5	109.39	108.35	92.98	94.32	94.63
ENSG00000073060	85.92	60.69	74.43	68.09	26	46.21	59	96.85	110.86	109.47	108.48	93.5	94.41	94.74
ENSG00000130164	85.92	60.69	74.43	68.09	26	46.21	59	96.85	110.86	109.47	108.48	93.5	94.41	94.74
ENSG00000213398	85.92	60.69	74.43	68.09	26	46.21	59	0	0	0	0	0	0	0

## Sheet: PC_onlyTopology
Gene KO	Maximum biomass equation flux
	FBS	HAM
ENSG00000004809	1	1
ENSG00000004864	1	1
ENSG00000006530	0	0
ENSG00000008311	1	1
ENSG00000008513	1	1
ENSG00000011083	1	1
ENSG00000012779	1	1
ENSG00000013375	1	1
ENSG00000023839	1	1
ENSG00000031698	1	1
ENSG00000035687	1	0
ENSG00000037757	1	1
ENSG00000047457	1	1
ENSG00000052802	0	0
ENSG00000056998	1	1
ENSG00000057252	1	1
ENSG00000059804	1	1
ENSG00000060762	1	1
ENSG00000060982	1	1
ENSG00000062485	1	1
ENSG00000064651	1	1
ENSG00000065427	1	1
ENSG00000067225	1	1
ENSG00000067704	1	1
ENSG00000068120	1	1
ENSG00000071967	1	1
ENSG00000072041	1	1
ENSG00000072042	1	1
ENSG00000073756	1	1
ENSG00000074696	1	1
ENSG00000074800	1	1
ENSG00000075415	1	1
ENSG00000076555	1	1
ENSG00000079459	0	0
ENSG00000079739	1	0
ENSG00000080819	1	1
ENSG00000081181	1	1
ENSG00000081800	1	1
ENSG00000082212	1	1
ENSG00000083123	1	1
ENSG00000083720	1	1
ENSG00000084110	1	1
ENSG00000084453	1	1
ENSG00000084754	0	0
ENSG00000084774	1	1
ENSG00000087085	1	1
ENSG00000087157	0	0
ENSG00000088002	1	1
ENSG00000088386	1	1
ENSG00000088766	0	0
ENSG00000090013	1	1
ENSG00000090054	0	0
ENSG00000091483	1	1
ENSG00000092621	1	1
ENSG00000093010	1	1
ENSG00000095321	1	1
ENSG00000095380	1	1
ENSG00000099194	0	0
ENSG00000099797	1	1
ENSG00000099810	1	1
ENSG00000100031	1	1
ENSG00000100033	1	1
ENSG00000100170	1	1
ENSG00000100504	1	1
ENSG00000100522	1	1
ENSG00000100577	1	1
ENSG00000100652	1	1
ENSG00000100714	1	1
ENSG00000100983	1	1
ENSG00000101290	0	0
ENSG00000101473	1	1
ENSG00000101638	1	1
ENSG00000101846	1	1
ENSG00000101986	1	1
ENSG00000102312	0	0
ENSG00000102393	1	1
ENSG00000102967	1	1
ENSG00000103056	1	1
ENSG00000103064	1	1
ENSG00000103150	1	1
ENSG00000103202	1	1
ENSG00000103375	1	1
ENSG00000103502	0	0
ENSG00000103546	1	1
ENSG00000103876	1	1
ENSG00000104325	1	1
ENSG00000104549	0	0
ENSG00000104687	1	1
ENSG00000104812	0	0
ENSG00000105220	1	1
ENSG00000105281	1	1
ENSG00000105398	1	1
ENSG00000105607	1	1
ENSG00000105618	1	1
ENSG00000105655	0	1
ENSG00000105835	1	1
ENSG00000105953	1	1
ENSG00000106105	1	1
ENSG00000106688	1	1
ENSG00000107789	1	1
ENSG00000107798	1	1
ENSG00000108528	1	1
ENSG00000108839	1	1
ENSG00000108846	1	1
ENSG00000109610	1	1
ENSG00000109814	1	1
ENSG00000109929	0	0
ENSG00000110203	1	1
ENSG00000110619	1	1
ENSG00000110871	1	1
ENSG00000110911	1	1
ENSG00000110921	0	0
ENSG00000110958	1	1
ENSG00000111237	1	1
ENSG00000111640	1	1
ENSG00000111669	1	1
ENSG00000111726	1	1
ENSG00000111728	1	1
ENSG00000112053	1	1
ENSG00000112077	1	1
ENSG00000112096	1	1
ENSG00000112294	1	1
ENSG00000112394	1	1
ENSG00000112499	1	1
ENSG00000112759	1	1
ENSG00000112874	1	1
ENSG00000112972	1	1
ENSG00000112992	1	1
ENSG00000113073	1	1
ENSG00000113161	0	0
ENSG00000113643	1	1
ENSG00000113790	1	1
ENSG00000113924	1	1
ENSG00000114480	1	1
ENSG00000114491	1	1
ENSG00000115361	0	0
ENSG00000115616	1	1
ENSG00000115652	1	1
ENSG00000116096	1	1
ENSG00000116133	1	1
ENSG00000116649	1	1
ENSG00000116874	1	1
ENSG00000116984	1	1
ENSG00000117054	0	0
ENSG00000117305	1	1
ENSG00000117308	1	1
ENSG00000117394	1	1
ENSG00000117448	1	1
ENSG00000117479	1	1
ENSG00000117834	1	1
ENSG00000119537	0	0
ENSG00000119689	1	1
ENSG00000119711	1	1
ENSG00000119723	1	1
ENSG00000120915	1	1
ENSG00000121691	1	1
ENSG00000122912	1	1
ENSG00000122971	1	1
ENSG00000123505	1	1
ENSG00000123643	1	1
ENSG00000124253	1	1
ENSG00000124370	1	1
ENSG00000125166	1	1
ENSG00000125246	1	1
ENSG00000125257	1	1
ENSG00000125458	1	1
ENSG00000125772	1	1
ENSG00000125877	1	1
ENSG00000126088	1	1
ENSG00000126821	1	1
ENSG00000127080	1	1
ENSG00000127125	1	1
ENSG00000127884	0	0
ENSG00000128050	1	1
ENSG00000128059	1	1
ENSG00000128274	1	1
ENSG00000128918	1	1
ENSG00000129151	1	1
ENSG00000129596	1	1
ENSG00000130304	1	1
ENSG00000130717	1	1
ENSG00000130876	1	1
ENSG00000131389	1	1
ENSG00000131473	1	1
ENSG00000131748	1	1
ENSG00000131844	1	1
ENSG00000131979	1	1
ENSG00000132196	0	0
ENSG00000132423	1	1
ENSG00000132437	1	1
ENSG00000132744	1	1
ENSG00000133027	1	1
ENSG00000133313	1	1
ENSG00000134255	0	0
ENSG00000134294	1	1
ENSG00000134326	0	0
ENSG00000134333	1	1
ENSG00000134684	1	1
ENSG00000135002	1	1
ENSG00000135069	1	1
ENSG00000135318	1	1
ENSG00000135423	1	1
ENSG00000135454	1	1
ENSG00000135929	1	1
ENSG00000136010	1	1
ENSG00000136371	1	1
ENSG00000136628	1	1
ENSG00000136877	1	1
ENSG00000136960	1	1
ENSG00000137204	1	1
ENSG00000137563	1	1
ENSG00000137992	1	1
ENSG00000138030	1	1
ENSG00000138035	1	1
ENSG00000138074	1	1
ENSG00000138079	1	1
ENSG00000138356	1	1
ENSG00000138363	1	1
ENSG00000138413	1	1
ENSG00000138621	1	1
ENSG00000138801	1	1
ENSG00000139684	1	1
ENSG00000140263	1	1
ENSG00000140795	1	1
ENSG00000141485	1	1
ENSG00000141744	1	1
ENSG00000142168	1	1
ENSG00000142319	1	1
ENSG00000142657	1	1
ENSG00000143149	1	1
ENSG00000143224	1	1
ENSG00000143753	0	0
ENSG00000143774	1	1
ENSG00000143797	1	1
ENSG00000143811	1	1
ENSG00000143815	1	1
ENSG00000143891	1	1
ENSG00000143921	1	1
ENSG00000144741	1	1
ENSG00000144843	1	1
ENSG00000145020	1	1
ENSG00000145293	1	1
ENSG00000146070	1	1
ENSG00000146085	1	1
ENSG00000146477	1	1
ENSG00000146701	1	1
ENSG00000147383	0	0
ENSG00000147813	1	1
ENSG00000148090	1	1
ENSG00000148218	1	1
ENSG00000148795	1	1
ENSG00000149089	1	1
ENSG00000149476	1	1
ENSG00000149485	1	1
ENSG00000149742	0	0
ENSG00000149925	1	1
ENSG00000150540	1	1
ENSG00000150768	1	1
ENSG00000151151	1	1
ENSG00000151229	1	1
ENSG00000152556	1	1
ENSG00000152620	1	1
ENSG00000152779	1	1
ENSG00000152904	0	0
ENSG00000153395	1	1
ENSG00000153574	1	0
ENSG00000154027	1	1
ENSG00000155380	1	1
ENSG00000156110	1	0
ENSG00000156471	0	0
ENSG00000156515	1	1
ENSG00000158104	1	1
ENSG00000158125	1	1
ENSG00000158865	1	1
ENSG00000159131	1	1
ENSG00000159322	1	1
ENSG00000159423	1	1
ENSG00000159921	1	1
ENSG00000160209	1	1
ENSG00000160211	1	1
ENSG00000160285	0	0
ENSG00000161267	1	1
ENSG00000161533	1	1
ENSG00000161905	1	1
ENSG00000162174	1	1
ENSG00000162688	1	1
ENSG00000163344	0	0
ENSG00000163931	1	1
ENSG00000164494	1	1
ENSG00000164904	1	1
ENSG00000165029	1	1
ENSG00000165140	1	1
ENSG00000165704	1	1
ENSG00000165782	1	1
ENSG00000165970	1	1
ENSG00000166224	1	1
ENSG00000166228	1	1
ENSG00000166548	1	1
ENSG00000166816	1	1
ENSG00000167186	1	1
ENSG00000167261	1	1
ENSG00000167508	0	0
ENSG00000167588	1	1
ENSG00000167769	1	1
ENSG00000168003	1	1
ENSG00000168237	1	1
ENSG00000168291	1	1
ENSG00000168393	1	1
ENSG00000169239	1	1
ENSG00000169710	1	1
ENSG00000169738	1	1
ENSG00000170191	1	1
ENSG00000170266	1	1
ENSG00000170385	1	1
ENSG00000171174	1	1
ENSG00000171862	1	1
ENSG00000172053	1	1
ENSG00000172482	1	1
ENSG00000172497	1	1
ENSG00000172840	1	1
ENSG00000172893	0	0
ENSG00000173085	1	1
ENSG00000173599	1	1
ENSG00000174669	1	1
ENSG00000174915	1	1
ENSG00000175066	0	0
ENSG00000176095	1	1
ENSG00000176170	1	1
ENSG00000176454	1	1
ENSG00000176597	1	1
ENSG00000176890	1	1
ENSG00000176920	1	1
ENSG00000176974	1	1
ENSG00000177156	1	1
ENSG00000177542	1	1
ENSG00000178537	1	1
ENSG00000178802	1	1
ENSG00000178921	1	1
ENSG00000180638	1	1
ENSG00000182054	1	1
ENSG00000182199	1	1
ENSG00000182551	1	1
ENSG00000183010	1	1
ENSG00000183032	1	1
ENSG00000183044	1	1
ENSG00000183048	1	1
ENSG00000183778	1	1
ENSG00000184254	1	1
ENSG00000184470	1	1
ENSG00000185875	1	1
ENSG00000185973	1	1
ENSG00000186009	1	1
ENSG00000187714	1	1
ENSG00000188687	1	1
ENSG00000188690	1	1
ENSG00000196177	0	0
ENSG00000196511	1	1
ENSG00000196839	1	1
ENSG00000197375	1	1
ENSG00000197713	1	1
ENSG00000197894	1	1
ENSG00000198130	1	1
ENSG00000198276	1	1
ENSG00000198650	1	1
ENSG00000198805	1	0
ENSG00000198931	1	0
ENSG00000203857	1	1
ENSG00000204099	1	1
ENSG00000204394	1	1
ENSG00000205309	1	1
ENSG00000206527	1	1
ENSG00000213316	1	1
ENSG00000213930	0	0
ENSG00000214013	1	1
ENSG00000225697	1	1
ENSG00000235863	1	1
ENSG00000241360	1	1
ENSG00000241878	0	0
ENSG00000241935	1	1
ENSG00000242612	1	1
ENSG00000250799	1	1
ENSG00000256269	1	1
ENSG00000259431	1	1
ENSG00000163655	1	0
ENSG00000177000	1	1
ENSG00000092964	1	1
ENSG00000188641	1	1
ENSG00000213398	1	0
ENSG00000130164	1	1

## Sheet: PC_ExchangeFluxes
Gene KO	Maximum biomass equation flux
	FBS		HAM
	PC-3	DU-145	PC-3	DU-145
WT	101.92	51.55	46.57	38.18
ENSG00000001630	101.92	51.55	46.57	38.18
ENSG00000004809	101.92	51.55	46.57	38.18
ENSG00000004864	101.92	51.55	46.57	38.18
ENSG00000006530	0	0	0	0
ENSG00000008311	NaN	NaN	NaN	NaN
ENSG00000008513	101.92	51.55	46.57	38.18
ENSG00000011083	101.92	51.55	46.57	38.18
ENSG00000012779	101.92	51.55	46.57	38.18
ENSG00000013375	101.92	51.55	46.57	38.18
ENSG00000023839	101.92	51.55	46.57	38.18
ENSG00000031698	101.92	51.55	46.57	38.18
ENSG00000035687	4.16	17.67	4.56	18.71
ENSG00000037757	101.92	51.55	46.57	38.18
ENSG00000047457	101.92	51.55	46.57	38.18
ENSG00000052802	0	0	0	0
ENSG00000056998	101.92	51.55	46.57	38.18
ENSG00000057252	101.92	51.55	46.57	38.18
ENSG00000059804	101.92	51.55	46.57	38.18
ENSG00000060762	101.92	51.55	46.57	38.18
ENSG00000060982	NaN	NaN	NaN	NaN
ENSG00000062485	101.92	51.55	42.08	34.07
ENSG00000064651	101.92	51.55	46.57	38.18
ENSG00000065427	101.92	51.55	46.57	38.18
ENSG00000067225	101.92	51.55	46.57	38.18
ENSG00000067704	101.92	51.55	46.57	38.18
ENSG00000068120	101.92	51.55	46.57	38.18
ENSG00000071967	101.92	51.55	46.57	38.18
ENSG00000072041	101.92	51.55	46.57	38.18
ENSG00000072042	101.92	51.55	46.57	38.18
ENSG00000073756	101.92	51.55	46.57	38.18
ENSG00000074696	101.92	51.55	46.45	38.04
ENSG00000074800	NaN	NaN	NaN	NaN
ENSG00000075415	101.92	51.55	46.56	38.17
ENSG00000076555	101.92	51.55	46.57	38.18
ENSG00000079459	0	0	0	0
ENSG00000079739	101.92	51.55	NaN	NaN
ENSG00000080819	101.92	51.55	46.57	38.18
ENSG00000081181	NaN	NaN	NaN	NaN
ENSG00000081800	101.92	51.55	46.57	38.18
ENSG00000082212	101.92	51.55	46.57	38.18
ENSG00000083123	101.92	51.55	46.57	38.18
ENSG00000083720	NaN	NaN	NaN	NaN
ENSG00000084110	101.92	51.55	46.57	38.18
ENSG00000084453	NaN	NaN	NaN	NaN
ENSG00000084754	0	0	0	0
ENSG00000084774	101.92	51.55	NaN	NaN
ENSG00000087085	101.92	51.55	46.57	38.18
ENSG00000087157	0	0	0	0
ENSG00000088002	101.92	51.55	46.57	38.18
ENSG00000088386	101.92	51.55	46.57	38.18
ENSG00000088766	0	0	0	0
ENSG00000090013	101.92	51.55	46.57	38.18
ENSG00000090054	0	0	0	0
ENSG00000091483	101.92	51.55	NaN	NaN
ENSG00000092621	101.92	51.55	NaN	NaN
ENSG00000093010	101.92	51.55	46.57	38.18
ENSG00000095321	101.92	51.55	46.45	38.04
ENSG00000095380	101.92	51.55	46.57	38.18
ENSG00000099194	0	0	0	0
ENSG00000099797	101.92	51.55	46.57	38.18
ENSG00000099810	101.92	51.55	46.57	38.18
ENSG00000100031	101.92	51.55	46.57	38.18
ENSG00000100033	101.92	51.55	46.57	38.18
ENSG00000100170	101.92	51.55	46.57	38.18
ENSG00000100504	101.92	51.55	46.57	38.18
ENSG00000100522	101.92	51.55	46.57	38.18
ENSG00000100577	NaN	NaN	NaN	NaN
ENSG00000100652	101.92	51.55	46.57	38.18
ENSG00000100714	NaN	NaN	NaN	NaN
ENSG00000100983	NaN	NaN	NaN	NaN
ENSG00000101290	0	0	0	0
ENSG00000101473	NaN	NaN	NaN	NaN
ENSG00000101638	101.92	51.55	46.57	38.18
ENSG00000101846	101.92	51.55	46.57	38.18
ENSG00000101986	101.92	51.55	46.45	38.04
ENSG00000102312	0	0	0	0
ENSG00000102393	101.92	51.55	46.57	38.18
ENSG00000102967	101.92	51.55	NaN	NaN
ENSG00000103056	101.92	51.55	46.57	38.18
ENSG00000103064	101.92	51.55	46.23	38.18
ENSG00000103150	101.92	51.55	46.57	38.18
ENSG00000103202	101.92	51.55	46.57	38.18
ENSG00000103375	101.92	51.55	46.53	38.16
ENSG00000103502	0	0	0	0
ENSG00000103546	101.92	51.55	46.57	38.18
ENSG00000103876	NaN	NaN	NaN	NaN
ENSG00000104325	101.92	51.55	46.57	38.18
ENSG00000104549	0	0	0	0
ENSG00000104687	101.92	51.55	46.57	38.18
ENSG00000104812	0	0	0	0
ENSG00000105220	101.92	51.55	35.01	27.06
ENSG00000105281	101.92	51.55	46.57	38.18
ENSG00000105398	101.92	51.55	46.57	38.18
ENSG00000105607	101.92	51.55	46.57	38.18
ENSG00000105618	101.92	51.55	46.57	38.18
ENSG00000105655	0	0	46.57	38.18
ENSG00000105835	101.92	51.55	46.57	38.18
ENSG00000106105	101.92	51.55	46.57	38.18
ENSG00000106688	101.92	51.55	46.57	38.18
ENSG00000107789	101.92	51.55	46.57	38.18
ENSG00000107798	101.92	51.55	46.57	38.18
ENSG00000108528	101.92	51.55	46.57	38.18
ENSG00000108839	101.92	51.55	46.57	38.18
ENSG00000108846	101.92	51.55	46.57	38.18
ENSG00000109610	101.92	51.55	46.57	38.18
ENSG00000109814	NaN	NaN	NaN	NaN
ENSG00000109929	0	0	0	0
ENSG00000110203	101.92	51.55	46.57	38.17
ENSG00000110619	101.92	51.55	46.57	38.18
ENSG00000110871	101.92	51.55	46.57	38.18
ENSG00000110911	101.92	51.55	46.57	38.18
ENSG00000110921	0	0	0	0
ENSG00000110958	101.92	51.55	46.57	38.18
ENSG00000111237	101.92	51.55	NaN	NaN
ENSG00000111640	101.92	51.55	39.82	35.59
ENSG00000111669	101.92	51.55	46.54	38.15
ENSG00000111726	101.92	51.55	46.57	38.18
ENSG00000111728	101.92	51.55	46.57	38.18
ENSG00000112053	101.92	51.55	46.57	38.18
ENSG00000112077	101.92	51.55	46.57	38.18
ENSG00000112096	101.92	51.55	46.57	38.18
ENSG00000112294	101.92	51.55	46.57	38.18
ENSG00000112394	101.92	51.55	46.57	38.18
ENSG00000112499	101.92	51.55	46.2	37.93
ENSG00000112759	101.92	51.55	46.57	38.18
ENSG00000112874	101.92	51.55	46.57	38.18
ENSG00000112972	48.47	19.56	33.75	13.62
ENSG00000112992	101.92	51.55	46.57	38.18
ENSG00000113073	101.92	51.55	46.57	38.18
ENSG00000113161	0	0	0	0
ENSG00000113643	101.92	51.55	46.57	38.18
ENSG00000113790	101.92	51.55	46.45	38.04
ENSG00000113924	NaN	NaN	NaN	NaN
ENSG00000114480	101.92	51.55	46.57	38.18
ENSG00000114491	NaN	NaN	NaN	NaN
ENSG00000115361	0	0	0	0
ENSG00000115616	101.92	51.55	46.57	38.18
ENSG00000115652	101.92	51.55	46.57	38.18
ENSG00000115758	101.92	51.55	46.57	38.18
ENSG00000116096	101.92	51.55	46.57	38.18
ENSG00000116133	101.92	51.55	46.57	38.18
ENSG00000116649	101.92	51.55	46.57	38.18
ENSG00000116874	101.92	51.55	46.57	38.18
ENSG00000116984	101.92	51.55	46.57	38.18
ENSG00000117054	0	0	0	0
ENSG00000117305	101.92	51.55	46.57	38.18
ENSG00000117308	101.92	51.55	46.57	38.18
ENSG00000117394	101.92	51.55	46.57	38.18
ENSG00000117448	101.92	51.55	46.57	38.18
ENSG00000117479	101.92	51.55	46.57	38.18
ENSG00000117834	101.92	51.55	46.57	38.18
ENSG00000119537	0	0	0	0
ENSG00000119689	101.92	51.55	46.57	38.18
ENSG00000119711	101.92	51.55	46.57	38.18
ENSG00000119723	101.92	51.55	46.57	38.18
ENSG00000120915	101.92	51.55	46.57	38.18
ENSG00000121691	101.92	51.55	46.45	38.04
ENSG00000122912	101.92	51.55	46.55	38.16
ENSG00000122971	101.92	51.55	46.57	38.18
ENSG00000123505	101.92	51.55	46.57	38.18
ENSG00000123643	101.92	51.55	46.57	38.18
ENSG00000124253	101.92	51.55	46.57	38.18
ENSG00000124370	101.92	51.55	44.87	37.61
ENSG00000125166	101.92	51.55	46.57	38.18
ENSG00000125246	101.92	51.55	46.57	38.18
ENSG00000125257	101.92	51.55	46.57	38.18
ENSG00000125458	NaN	NaN	NaN	NaN
ENSG00000125772	101.92	51.55	46.57	38.18
ENSG00000125877	101.92	51.55	46.57	38.18
ENSG00000126088	101.92	51.55	46.57	38.18
ENSG00000126821	101.92	51.55	46.57	38.18
ENSG00000127080	101.92	51.55	46.57	38.18
ENSG00000127125	101.92	51.55	46.57	38.18
ENSG00000127884	NaN	NaN	NaN	NaN
ENSG00000128050	NaN	NaN	NaN	NaN
ENSG00000128059	NaN	NaN	NaN	NaN
ENSG00000128274	101.92	51.55	46.57	38.18
ENSG00000128918	101.92	51.55	46.57	38.18
ENSG00000129151	101.92	51.55	46.57	38.18
ENSG00000129596	101.92	51.55	46.57	38.18
ENSG00000130304	101.92	51.55	46.57	38.18
ENSG00000130717	101.92	51.55	46.57	38.18
ENSG00000130876	101.92	51.55	46.57	38.18
ENSG00000131389	101.92	51.55	46.57	38.18
ENSG00000131473	101.92	51.55	46.57	38.18
ENSG00000131748	101.92	51.55	46.57	38.18
ENSG00000131844	NaN	43.59	NaN	37.04
ENSG00000131979	101.92	51.55	46.57	38.18
ENSG00000132196	0	0	0	0
ENSG00000132423	101.92	51.55	46.57	38.18
ENSG00000132437	NaN	NaN	43.56	27.59
ENSG00000132744	101.92	51.55	46.57	38.18
ENSG00000133027	101.92	51.55	46.57	38.18
ENSG00000133313	101.92	51.55	46.57	38.18
ENSG00000134255	0	0	0	0
ENSG00000134294	101.92	51.55	46.57	38.18
ENSG00000134326	NaN	NaN	NaN	NaN
ENSG00000134333	101.92	51.55	46.57	38.18
ENSG00000134684	101.92	51.55	46.57	38.18
ENSG00000135002	101.92	51.55	46.57	38.18
ENSG00000135069	101.92	51.55	NaN	NaN
ENSG00000135318	NaN	51.55	NaN	38.18
ENSG00000135423	101.92	51.55	42.58	35.32
ENSG00000135454	101.92	51.55	46.57	38.18
ENSG00000135929	101.92	51.55	46.57	38.18
ENSG00000136010	101.92	51.55	46.57	38.18
ENSG00000136371	101.92	51.55	46.57	38.18
ENSG00000136628	101.92	51.55	46.57	38.18
ENSG00000136877	101.92	51.55	46.57	38.18
ENSG00000136960	101.92	51.55	46.57	38.18
ENSG00000137204	101.92	51.55	46.57	38.18
ENSG00000137563	101.92	51.55	46.57	38.18
ENSG00000137992	101.92	51.55	46.57	38.18
ENSG00000138030	101.92	51.55	46.57	38.18
ENSG00000138035	101.92	51.55	46.57	38.18
ENSG00000138074	101.92	51.55	46.57	38.18
ENSG00000138079	101.92	51.55	46.57	38.18
ENSG00000138356	101.92	51.55	46.57	38.18
ENSG00000138363	NaN	NaN	NaN	NaN
ENSG00000138413	101.92	51.55	46.57	38.18
ENSG00000138621	101.92	51.55	46.57	38.18
ENSG00000138801	101.92	51.55	46.57	38.18
ENSG00000139684	101.92	51.55	46.57	38.18
ENSG00000140263	101.92	51.55	46.57	38.18
ENSG00000140795	101.92	51.55	46.57	38.18
ENSG00000141485	101.92	51.55	46.57	38.18
ENSG00000141744	101.92	51.55	46.57	38.18
ENSG00000142168	101.92	51.55	46.57	38.18
ENSG00000142319	101.92	51.55	46.57	38.18
ENSG00000142657	101.92	51.55	46.57	38.18
ENSG00000143149	101.92	51.55	46.57	38.18
ENSG00000143224	101.92	51.55	46.57	38.18
ENSG00000143753	0	0	0	0
ENSG00000143774	101.92	51.55	46.57	38.18
ENSG00000143797	101.92	51.55	46.57	38.18
ENSG00000143811	101.92	51.55	46.57	38.18
ENSG00000143815	101.92	51.55	46.57	38.18
ENSG00000143891	101.92	51.55	46.57	38.18
ENSG00000143921	101.92	51.55	46.56	38.16
ENSG00000144741	101.92	51.55	46.57	38.18
ENSG00000144843	101.92	51.55	46.57	38.18
ENSG00000145020	101.92	51.55	46.57	38.18
ENSG00000145293	101.92	51.55	46.57	38.18
ENSG00000146070	101.92	51.55	46.57	38.18
ENSG00000146085	101.92	51.55	43.99	37.28
ENSG00000146477	101.92	51.55	46.57	38.18
ENSG00000146701	101.92	51.55	46.55	38.16
ENSG00000147383	0	0	0	0
ENSG00000147813	101.92	51.55	46.57	38.18
ENSG00000148090	NaN	43.59	NaN	37.04
ENSG00000148218	101.92	51.55	46.57	38.18
ENSG00000148795	101.92	51.55	46.57	38.18
ENSG00000149089	101.92	51.55	46.57	38.18
ENSG00000149476	101.92	51.55	46.57	38.18
ENSG00000149485	101.92	51.55	46.57	38.18
ENSG00000149742	0	0	0	0
ENSG00000149925	101.92	51.55	8.5	1.51
ENSG00000150540	101.92	51.55	46.57	38.18
ENSG00000150768	101.92	51.55	46.57	38.18
ENSG00000151151	101.92	51.55	46.57	38.18
ENSG00000151229	101.92	51.55	46.57	38.18
ENSG00000152556	101.92	51.55	8.5	1.51
ENSG00000152620	101.92	51.55	46.57	38.18
ENSG00000152779	101.92	51.55	46.57	38.18
ENSG00000152904	0	0	0	0
ENSG00000153395	101.92	51.55	46.57	38.18
ENSG00000153574	101.92	51.55	NaN	NaN
ENSG00000154027	101.92	51.55	46.57	38.18
ENSG00000155380	NaN	NaN	NaN	NaN
ENSG00000156110	101.92	51.55	NaN	NaN
ENSG00000156471	0	0	0	0
ENSG00000156515	101.92	51.55	46.57	38.18
ENSG00000158104	NaN	NaN	NaN	NaN
ENSG00000158125	101.92	51.55	46.57	38.18
ENSG00000158865	101.92	51.55	46.57	38.18
ENSG00000159131	NaN	NaN	NaN	NaN
ENSG00000159322	101.92	51.55	46.57	38.18
ENSG00000159423	101.92	51.55	46.57	38.18
ENSG00000159921	101.92	51.55	46.57	38.18
ENSG00000160209	101.92	51.55	46.57	38.18
ENSG00000160211	101.92	51.55	46.57	38.18
ENSG00000160285	0	0	0	0
ENSG00000161267	101.92	51.55	46.57	38.18
ENSG00000161533	101.92	51.55	46.45	38.04
ENSG00000161905	101.92	51.55	46.57	38.18
ENSG00000162174	101.92	51.55	NaN	38.1
ENSG00000162688	101.92	51.55	46.57	38.18
ENSG00000163344	0	0	0	0
ENSG00000163931	101.92	51.55	46.29	37.96
ENSG00000164494	101.92	51.55	46.57	38.18
ENSG00000164904	101.92	51.55	46.57	38.18
ENSG00000165029	101.92	51.55	46.57	38.18
ENSG00000165140	101.92	51.55	46.57	38.18
ENSG00000165704	101.92	51.55	46.57	38.18
ENSG00000165782	101.92	51.55	46.57	38.18
ENSG00000165970	101.92	51.55	46.57	38.18
ENSG00000166224	101.92	51.55	46.57	38.18
ENSG00000166228	NaN	NaN	43.56	27.59
ENSG00000166548	101.92	51.55	46.57	38.18
ENSG00000166816	101.92	51.55	46.57	38.18
ENSG00000167186	101.92	51.55	46.57	38.18
ENSG00000167261	101.92	51.55	46.57	38.18
ENSG00000167508	0	0	0	0
ENSG00000167588	101.92	51.55	46.57	38.18
ENSG00000167769	101.92	51.55	46.57	38.18
ENSG00000168003	101.92	51.55	46.57	38.18
ENSG00000168237	101.92	51.55	46.57	38.18
ENSG00000168291	101.92	51.55	46.57	38.18
ENSG00000168393	NaN	NaN	NaN	NaN
ENSG00000169239	NaN	43.59	NaN	31.35
ENSG00000169710	101.92	51.55	46.57	38.18
ENSG00000169738	101.92	51.55	46.57	38.18
ENSG00000170191	101.92	51.55	46.57	38.18
ENSG00000170266	101.92	51.55	46.57	38.18
ENSG00000170385	101.92	51.55	46.57	38.18
ENSG00000171174	101.92	51.55	46.57	38.18
ENSG00000171862	101.92	51.55	46.57	38.18
ENSG00000172053	101.92	51.55	46.57	38.18
ENSG00000172482	NaN	NaN	NaN	NaN
ENSG00000172497	101.92	51.55	46.57	38.18
ENSG00000172840	101.92	51.55	46.57	38.18
ENSG00000172893	0	0	0	0
ENSG00000173085	101.92	51.55	46.57	38.18
ENSG00000173599	101.92	51.55	42.98	33.41
ENSG00000174669	NaN	NaN	NaN	NaN
ENSG00000174915	101.92	51.55	46.57	38.18
ENSG00000175066	0	0	0	0
ENSG00000176095	101.92	51.55	46.57	38.18
ENSG00000176170	101.92	51.55	46.57	38.18
ENSG00000176454	101.92	51.55	46.57	38.18
ENSG00000176597	101.92	51.55	46.57	38.18
ENSG00000176890	NaN	NaN	NaN	NaN
ENSG00000176920	101.92	51.55	46.57	38.18
ENSG00000176974	14.77	8.81	14.77	8.81
ENSG00000177156	101.92	51.55	46.57	38.18
ENSG00000177542	101.92	51.55	46.57	38.18
ENSG00000178537	101.92	51.55	46.57	38.18
ENSG00000178802	101.92	51.55	46.57	38.18
ENSG00000178921	NaN	NaN	NaN	NaN
ENSG00000180638	101.92	51.55	46.57	38.18
ENSG00000181192	101.92	51.55	46.57	38.18
ENSG00000182054	101.92	51.55	46.57	38.18
ENSG00000182199	101.92	51.55	46.57	38.18
ENSG00000182551	101.92	51.55	46.57	38.18
ENSG00000183010	101.92	51.55	46.57	38.18
ENSG00000183032	101.92	NaN	37.14	NaN
ENSG00000183044	101.92	51.55	46.57	38.18
ENSG00000183048	101.92	51.55	46.57	38.18
ENSG00000183778	101.92	51.55	46.57	38.18
ENSG00000184254	101.92	51.55	33.31	33.17
ENSG00000184470	101.92	51.55	46.57	38.18
ENSG00000185875	NaN	NaN	NaN	NaN
ENSG00000185973	101.92	51.55	46.57	38.18
ENSG00000186009	101.92	51.55	46.57	38.18
ENSG00000187714	101.92	51.55	46.57	38.18
ENSG00000188687	101.92	51.55	46.57	38.18
ENSG00000188690	101.92	51.55	46.57	38.18
ENSG00000196177	0	0	0	0
ENSG00000196511	101.92	51.55	46.57	38.18
ENSG00000196839	101.92	51.55	46.57	38.07
ENSG00000197375	101.92	51.55	46.57	38.18
ENSG00000197713	101.92	51.55	46.29	37.96
ENSG00000197894	101.92	51.55	46.57	38.18
ENSG00000198130	101.92	51.55	32.15	18.26
ENSG00000198276	101.92	51.55	46.57	38.18
ENSG00000198650	101.92	51.55	46.57	38.18
ENSG00000198805	NaN	NaN	NaN	NaN
ENSG00000198931	101.92	51.55	NaN	NaN
ENSG00000203857	101.92	51.55	46.57	38.18
ENSG00000204099	101.92	51.55	46.57	38.18
ENSG00000204394	101.92	51.55	46.57	38.18
ENSG00000205309	101.92	51.55	46.57	38.18
ENSG00000206527	101.92	51.55	46.57	38.18
ENSG00000213316	101.92	51.55	46.57	38.18
ENSG00000213930	NaN	NaN	NaN	NaN
ENSG00000214013	101.92	51.55	46.57	38.18
ENSG00000225697	101.92	51.55	NaN	NaN
ENSG00000235863	101.92	51.55	46.57	38.18
ENSG00000241360	101.92	51.55	46.57	38.18
ENSG00000241878	0	0	0	0
ENSG00000241935	101.92	51.55	46.57	38.18
ENSG00000242612	101.92	51.55	46.57	38.18
ENSG00000250799	101.92	51.55	46.57	38.18
ENSG00000256269	101.92	51.55	46.57	38.18
ENSG00000259431	101.92	51.55	46.57	38.18
ENSG00000163655	NaN	0	NaN	0
ENSG00000177000	101.92	51.55	46.55	38.14
ENSG00000092964	NaN	NaN	NaN	NaN
ENSG00000188641	NaN	NaN	NaN	NaN
ENSG00000213398	101.92	51.55	0	0
ENSG00000130164	101.92	51.55	46.57	38.18
